# Supplementary material for: Multiplex Antibody Analysis of IgM, IgA and IgG to SARS-CoV-2 in Saliva and Serum From Infected Children and Their Close Contacts
Source: Front Immunol. 2022 Jan 27;13:751705. doi: 10.3389/fimmu.2022.751705 (PMC8828491; doi:10.3389/fimmu.2022.751705)
Supplement: Supplementary file 2 [file Table_1.xlsx]

## Sheet: mfi_20210312
HS	dilution	fluid.type	isotype	sample.type	age	PCR_1	PCR_2	serology_1	serology_2	symptom_onset	days_PCR_saliva	data_plasma	days_PCR_plasma	days_symptoms_stratified	days_symptoms	PCR.symptoms	analyte	mfi	fluid.type2	PCR_estratified	sex	symptoms
2611087	500	plasma	IgA	TS-	adult	2020-08-18					NA	2020-09-17	30			NA	RBD	237	Plasma -	> 2 weeks	Female	no
2611087	500	plasma	IgM	TS-	adult	2020-08-18					NA	2020-09-17	30			NA	RBD	256	Plasma -	> 2 weeks	Female	no
2611087	500	plasma	IgM	TS-	adult	2020-08-18					NA	2020-09-17	30			NA	N_FL	1041.5	Plasma -	> 2 weeks	Female	no
2611087	500	plasma	IgA	TS-	adult	2020-08-18					NA	2020-09-17	30			NA	N_FL	670.5	Plasma -	> 2 weeks	Female	no
2611087	500	plasma	IgM	TS-	adult	2020-08-18					NA	2020-09-17	30			NA	S.crg	338	Plasma -	> 2 weeks	Female	no
2611087	500	plasma	IgG	TS-	adult	2020-08-18					NA	2020-09-17	30			NA	N_Cterm	3200	Plasma -	> 2 weeks	Female	no
2611087	500	plasma	IgG	TS-	adult	2020-08-18					NA	2020-09-17	30			NA	S.crg	948.5	Plasma -	> 2 weeks	Female	no
2611087	500	plasma	IgG	TS-	adult	2020-08-18					NA	2020-09-17	30			NA	RBD	1036	Plasma -	> 2 weeks	Female	no
2611087	500	plasma	IgG	TS-	adult	2020-08-18					NA	2020-09-17	30			NA	S2	6354	Plasma -	> 2 weeks	Female	no
2611087	500	plasma	IgA	TS-	adult	2020-08-18					NA	2020-09-17	30			NA	S2	809	Plasma -	> 2 weeks	Female	no
2611087	500	plasma	IgA	TS-	adult	2020-08-18					NA	2020-09-17	30			NA	N_Cterm	348	Plasma -	> 2 weeks	Female	no
2611087	500	plasma	IgA	TS-	adult	2020-08-18					NA	2020-09-17	30			NA	S.crg	211.5	Plasma -	> 2 weeks	Female	no
2611087	500	plasma	IgM	TS-	adult	2020-08-18					NA	2020-09-17	30			NA	S2	646	Plasma -	> 2 weeks	Female	no
2611087	500	plasma	IgG	TS-	adult	2020-08-18					NA	2020-09-17	30			NA	N_FL	7851.5	Plasma -	> 2 weeks	Female	no
2611087	500	plasma	IgM	TS-	adult	2020-08-18					NA	2020-09-17	30			NA	N_Cterm	422	Plasma -	> 2 weeks	Female	no
3754	500	plasma	IgA	TS+	child	2020-07-30		2020-07-29			NA	2020-07-30	0			NA	RBD	3481.5	Plasma +	< 2 weeks	Male	no
3754	500	plasma	IgM	TS+	child	2020-07-30		2020-07-29			NA	2020-07-30	0			NA	RBD	3863	Plasma +	< 2 weeks	Male	no
3754	500	plasma	IgG	TS+	child	2020-07-30		2020-07-29			NA	2020-07-30	0			NA	N_FL	NA	Plasma +	< 2 weeks	Male	no
3754	500	plasma	IgM	TS+	child	2020-07-30		2020-07-29			NA	2020-07-30	0			NA	S.crg	3658	Plasma +	< 2 weeks	Male	no
3754	500	plasma	IgG	TS+	child	2020-07-30		2020-07-29			NA	2020-07-30	0			NA	S.crg	54726.5	Plasma +	< 2 weeks	Male	no
3754	500	plasma	IgM	TS+	child	2020-07-30		2020-07-29			NA	2020-07-30	0			NA	N_FL	NA	Plasma +	< 2 weeks	Male	no
3754	500	plasma	IgA	TS+	child	2020-07-30		2020-07-29			NA	2020-07-30	0			NA	S.crg	2570	Plasma +	< 2 weeks	Male	no
3754	500	plasma	IgG	TS+	child	2020-07-30		2020-07-29			NA	2020-07-30	0			NA	N_Cterm	NA	Plasma +	< 2 weeks	Male	no
3754	500	plasma	IgA	TS+	child	2020-07-30		2020-07-29			NA	2020-07-30	0			NA	S2	NA	Plasma +	< 2 weeks	Male	no
3754	500	plasma	IgG	TS+	child	2020-07-30		2020-07-29			NA	2020-07-30	0			NA	RBD	52762	Plasma +	< 2 weeks	Male	no
3754	500	plasma	IgM	TS+	child	2020-07-30		2020-07-29			NA	2020-07-30	0			NA	N_Cterm	NA	Plasma +	< 2 weeks	Male	no
3754	500	plasma	IgG	TS+	child	2020-07-30		2020-07-29			NA	2020-07-30	0			NA	S2	NA	Plasma +	< 2 weeks	Male	no
3754	500	plasma	IgA	TS+	child	2020-07-30		2020-07-29			NA	2020-07-30	0			NA	N_FL	NA	Plasma +	< 2 weeks	Male	no
3754	500	plasma	IgM	TS+	child	2020-07-30		2020-07-29			NA	2020-07-30	0			NA	S2	NA	Plasma +	< 2 weeks	Male	no
3754	500	plasma	IgA	TS+	child	2020-07-30		2020-07-29			NA	2020-07-30	0			NA	N_Cterm	NA	Plasma +	< 2 weeks	Male	no
3756	500	plasma	IgG	TS+	child	2020-07-30		2020-07-29			NA	2020-07-30	0			NA	N_Cterm	NA	Plasma +	< 2 weeks	Male	no
3756	500	plasma	IgA	TS+	child	2020-07-30		2020-07-29			NA	2020-07-30	0			NA	N_FL	NA	Plasma +	< 2 weeks	Male	no
3756	500	plasma	IgG	TS+	child	2020-07-30		2020-07-29			NA	2020-07-30	0			NA	RBD	74156.5	Plasma +	< 2 weeks	Male	no
3756	500	plasma	IgA	TS+	child	2020-07-30		2020-07-29			NA	2020-07-30	0			NA	S.crg	1089.5	Plasma +	< 2 weeks	Male	no
3756	500	plasma	IgG	TS+	child	2020-07-30		2020-07-29			NA	2020-07-30	0			NA	N_FL	NA	Plasma +	< 2 weeks	Male	no
3756	500	plasma	IgM	TS+	child	2020-07-30		2020-07-29			NA	2020-07-30	0			NA	RBD	3034	Plasma +	< 2 weeks	Male	no
3756	500	plasma	IgA	TS+	child	2020-07-30		2020-07-29			NA	2020-07-30	0			NA	N_Cterm	NA	Plasma +	< 2 weeks	Male	no
3756	500	plasma	IgM	TS+	child	2020-07-30		2020-07-29			NA	2020-07-30	0			NA	N_Cterm	NA	Plasma +	< 2 weeks	Male	no
3756	500	plasma	IgA	TS+	child	2020-07-30		2020-07-29			NA	2020-07-30	0			NA	RBD	1354	Plasma +	< 2 weeks	Male	no
3756	500	plasma	IgA	TS+	child	2020-07-30		2020-07-29			NA	2020-07-30	0			NA	S2	NA	Plasma +	< 2 weeks	Male	no
3756	500	plasma	IgM	TS+	child	2020-07-30		2020-07-29			NA	2020-07-30	0			NA	S2	NA	Plasma +	< 2 weeks	Male	no
3756	500	plasma	IgG	TS+	child	2020-07-30		2020-07-29			NA	2020-07-30	0			NA	S2	NA	Plasma +	< 2 weeks	Male	no
3756	500	plasma	IgM	TS+	child	2020-07-30		2020-07-29			NA	2020-07-30	0			NA	N_FL	NA	Plasma +	< 2 weeks	Male	no
3756	500	plasma	IgM	TS+	child	2020-07-30		2020-07-29			NA	2020-07-30	0			NA	S.crg	2952	Plasma +	< 2 weeks	Male	no
3756	500	plasma	IgG	TS+	child	2020-07-30		2020-07-29			NA	2020-07-30	0			NA	S.crg	81740	Plasma +	< 2 weeks	Male	no
3892	500	plasma	IgA	TS+	adult	2020-08-03		2020-08-03			NA	2020-08-03	0			NA	RBD	8568.5	Plasma +	< 2 weeks	Male	no
3892	500	plasma	IgM	TS+	adult	2020-08-03		2020-08-03			NA	2020-08-03	0			NA	RBD	764.5	Plasma +	< 2 weeks	Male	no
3892	500	plasma	IgG	TS+	adult	2020-08-03		2020-08-03			NA	2020-08-03	0			NA	S2	NA	Plasma +	< 2 weeks	Male	no
3892	500	plasma	IgG	TS+	adult	2020-08-03		2020-08-03			NA	2020-08-03	0			NA	N_FL	NA	Plasma +	< 2 weeks	Male	no
3892	500	plasma	IgM	TS+	adult	2020-08-03		2020-08-03			NA	2020-08-03	0			NA	S.crg	434	Plasma +	< 2 weeks	Male	no
3892	500	plasma	IgG	TS+	adult	2020-08-03		2020-08-03			NA	2020-08-03	0			NA	S.crg	30977	Plasma +	< 2 weeks	Male	no
3892	500	plasma	IgM	TS+	adult	2020-08-03		2020-08-03			NA	2020-08-03	0			NA	N_FL	NA	Plasma +	< 2 weeks	Male	no
3892	500	plasma	IgA	TS+	adult	2020-08-03		2020-08-03			NA	2020-08-03	0			NA	S.crg	5264	Plasma +	< 2 weeks	Male	no
3892	500	plasma	IgA	TS+	adult	2020-08-03		2020-08-03			NA	2020-08-03	0			NA	S2	NA	Plasma +	< 2 weeks	Male	no
3892	500	plasma	IgM	TS+	adult	2020-08-03		2020-08-03			NA	2020-08-03	0			NA	S2	NA	Plasma +	< 2 weeks	Male	no
3892	500	plasma	IgA	TS+	adult	2020-08-03		2020-08-03			NA	2020-08-03	0			NA	N_FL	NA	Plasma +	< 2 weeks	Male	no
3892	500	plasma	IgA	TS+	adult	2020-08-03		2020-08-03			NA	2020-08-03	0			NA	N_Cterm	NA	Plasma +	< 2 weeks	Male	no
3892	500	plasma	IgM	TS+	adult	2020-08-03		2020-08-03			NA	2020-08-03	0			NA	N_Cterm	NA	Plasma +	< 2 weeks	Male	no
3892	500	plasma	IgG	TS+	adult	2020-08-03		2020-08-03			NA	2020-08-03	0			NA	RBD	28771	Plasma +	< 2 weeks	Male	no
3892	500	plasma	IgG	TS+	adult	2020-08-03		2020-08-03			NA	2020-08-03	0			NA	N_Cterm	NA	Plasma +	< 2 weeks	Male	no
4041	500	plasma	IgG	TS+	adult	2020-07-09	2020-07-15	2020-08-06			NA	2020-08-06	28			NA	N_FL	NA	Plasma +	> 2 weeks	Male	yes
4041	500	plasma	IgA	TS+	adult	2020-07-09	2020-07-15	2020-08-06			NA	2020-08-06	28			NA	RBD	4117	Plasma +	> 2 weeks	Male	yes
4041	500	plasma	IgA	TS+	adult	2020-07-09	2020-07-15	2020-08-06			NA	2020-08-06	28			NA	S.crg	2402	Plasma +	> 2 weeks	Male	yes
4041	500	plasma	IgM	TS+	adult	2020-07-09	2020-07-15	2020-08-06			NA	2020-08-06	28			NA	S.crg	10410.5	Plasma +	> 2 weeks	Male	yes
4041	500	plasma	IgA	TS+	adult	2020-07-09	2020-07-15	2020-08-06			NA	2020-08-06	28			NA	N_FL	NA	Plasma +	> 2 weeks	Male	yes
4041	500	plasma	IgM	TS+	adult	2020-07-09	2020-07-15	2020-08-06			NA	2020-08-06	28			NA	N_FL	NA	Plasma +	> 2 weeks	Male	yes
4041	500	plasma	IgM	TS+	adult	2020-07-09	2020-07-15	2020-08-06			NA	2020-08-06	28			NA	N_Cterm	NA	Plasma +	> 2 weeks	Male	yes
4041	500	plasma	IgG	TS+	adult	2020-07-09	2020-07-15	2020-08-06			NA	2020-08-06	28			NA	N_Cterm	NA	Plasma +	> 2 weeks	Male	yes
4041	500	plasma	IgM	TS+	adult	2020-07-09	2020-07-15	2020-08-06			NA	2020-08-06	28			NA	RBD	15221	Plasma +	> 2 weeks	Male	yes
4041	500	plasma	IgG	TS+	adult	2020-07-09	2020-07-15	2020-08-06			NA	2020-08-06	28			NA	RBD	15933	Plasma +	> 2 weeks	Male	yes
4041	500	plasma	IgG	TS+	adult	2020-07-09	2020-07-15	2020-08-06			NA	2020-08-06	28			NA	S2	NA	Plasma +	> 2 weeks	Male	yes
4041	500	plasma	IgG	TS+	adult	2020-07-09	2020-07-15	2020-08-06			NA	2020-08-06	28			NA	S.crg	20866	Plasma +	> 2 weeks	Male	yes
4041	500	plasma	IgA	TS+	adult	2020-07-09	2020-07-15	2020-08-06			NA	2020-08-06	28			NA	S2	NA	Plasma +	> 2 weeks	Male	yes
4041	500	plasma	IgM	TS+	adult	2020-07-09	2020-07-15	2020-08-06			NA	2020-08-06	28			NA	S2	NA	Plasma +	> 2 weeks	Male	yes
4041	500	plasma	IgA	TS+	adult	2020-07-09	2020-07-15	2020-08-06			NA	2020-08-06	28			NA	N_Cterm	NA	Plasma +	> 2 weeks	Male	yes
HS000001	500	plasma	IgM	TS+	child			2020-07-14			NA	2020-07-14	NA			NA	S.crg	2271	Plasma +		Female	no
HS000001	10	saliva	IgG	TS+	child			2020-07-14			NA		NA			NA	S.crg	4831.5	Saliva +	< 2 weeks	Female	no
HS000001	10	saliva	IgM	TS+	child			2020-07-14			NA		NA			NA	S.crg	204	Saliva +	< 2 weeks	Female	no
HS000001	500	plasma	IgM	TS+	child			2020-07-14			NA	2020-07-14	NA			NA	S2	9641	Plasma +		Female	no
HS000001	10	saliva	IgG	TS+	child			2020-07-14			NA		NA			NA	S2	12419	Saliva +	< 2 weeks	Female	no
HS000001	500	plasma	IgG	TS+	child			2020-07-14			NA	2020-07-14	NA			NA	S2	118094	Plasma +		Female	no
HS000001	500	plasma	IgG	TS+	child			2020-07-14			NA	2020-07-14	NA			NA	S.crg	79120	Plasma +		Female	no
HS000001	500	plasma	IgG	TS+	child			2020-07-14			NA	2020-07-14	NA			NA	N_FL	107397	Plasma +		Female	no
HS000001	500	plasma	IgA	TS+	child			2020-07-14			NA	2020-07-14	NA			NA	RBD	6188	Plasma +		Female	no
HS000001	10	saliva	IgM	TS+	child			2020-07-14			NA		NA			NA	RBD	177	Saliva +	< 2 weeks	Female	no
HS000001	10	saliva	IgA	TS+	child			2020-07-14			NA		NA			NA	RBD	643.5	Saliva +	< 2 weeks	Female	no
HS000001	500	plasma	IgM	TS+	child			2020-07-14			NA	2020-07-14	NA			NA	RBD	1568	Plasma +		Female	no
HS000001	10	saliva	IgG	TS+	child			2020-07-14			NA		NA			NA	RBD	1563.5	Saliva +	< 2 weeks	Female	no
HS000001	500	plasma	IgG	TS+	child			2020-07-14			NA	2020-07-14	NA			NA	RBD	34585	Plasma +		Female	no
HS000001	500	plasma	IgA	TS+	child			2020-07-14			NA	2020-07-14	NA			NA	S.crg	5484.5	Plasma +		Female	no
HS000001	10	saliva	IgA	TS+	child			2020-07-14			NA		NA			NA	S2	1056	Saliva +	< 2 weeks	Female	no
HS000001	500	plasma	IgA	TS+	child			2020-07-14			NA	2020-07-14	NA			NA	N_FL	2552	Plasma +		Female	no
HS000001	10	saliva	IgM	TS+	child			2020-07-14			NA		NA			NA	N_FL	228.5	Saliva +	< 2 weeks	Female	no
HS000001	10	saliva	IgA	TS+	child			2020-07-14			NA		NA			NA	N_Cterm	625	Saliva +	< 2 weeks	Female	no
HS000001	500	plasma	IgM	TS+	child			2020-07-14			NA	2020-07-14	NA			NA	N_Cterm	1243	Plasma +		Female	no
HS000001	500	plasma	IgA	TS+	child			2020-07-14			NA	2020-07-14	NA			NA	N_Cterm	629	Plasma +		Female	no
HS000001	10	saliva	IgM	TS+	child			2020-07-14			NA		NA			NA	N_Cterm	207.5	Saliva +	< 2 weeks	Female	no
HS000001	500	plasma	IgA	TS+	child			2020-07-14			NA	2020-07-14	NA			NA	S2	9811.5	Plasma +		Female	no
HS000001	10	saliva	IgM	TS+	child			2020-07-14			NA		NA			NA	S2	315	Saliva +	< 2 weeks	Female	no
HS000001	10	saliva	IgG	TS+	child			2020-07-14			NA		NA			NA	N_Cterm	1218	Saliva +	< 2 weeks	Female	no
HS000001	500	plasma	IgG	TS+	child			2020-07-14			NA	2020-07-14	NA			NA	N_Cterm	26151	Plasma +		Female	no
HS000001	10	saliva	IgA	TS+	child			2020-07-14			NA		NA			NA	S.crg	739.5	Saliva +	< 2 weeks	Female	no
HS000001	10	saliva	IgA	TS+	child			2020-07-14			NA		NA			NA	N_FL	1012	Saliva +	< 2 weeks	Female	no
HS000001	500	plasma	IgM	TS+	child			2020-07-14			NA	2020-07-14	NA			NA	N_FL	3235	Plasma +		Female	no
HS000001	10	saliva	IgG	TS+	child			2020-07-14			NA		NA			NA	N_FL	5774.5	Saliva +	< 2 weeks	Female	no
HS000015	10	saliva	IgM	TS-	adult						NA		NA			NA	N_FL	224	Saliva -		Female	no
HS000015	10	saliva	IgM	TS-	adult						NA		NA			NA	S2	168	Saliva -		Female	no
HS000015	10	saliva	IgA	TS-	adult						NA		NA			NA	N_Cterm	336.5	Saliva -		Female	no
HS000015	10	saliva	IgA	TS-	adult						NA		NA			NA	S2	521	Saliva -		Female	no
HS000015	10	saliva	IgG	TS-	adult						NA		NA			NA	S2	2964	Saliva -		Female	no
HS000015	10	saliva	IgG	TS-	adult						NA		NA			NA	N_FL	1471	Saliva -		Female	no
HS000015	10	saliva	IgA	TS-	adult						NA		NA			NA	N_FL	500	Saliva -		Female	no
HS000015	10	saliva	IgM	TS-	adult						NA		NA			NA	RBD	158	Saliva -		Female	no
HS000015	10	saliva	IgG	TS-	adult						NA		NA			NA	RBD	459	Saliva -		Female	no
HS000015	10	saliva	IgA	TS-	adult						NA		NA			NA	RBD	252	Saliva -		Female	no
HS000015	10	saliva	IgM	TS-	adult						NA		NA			NA	S.crg	135	Saliva -		Female	no
HS000015	10	saliva	IgG	TS-	adult						NA		NA			NA	S.crg	671.5	Saliva -		Female	no
HS000015	10	saliva	IgA	TS-	adult						NA		NA			NA	S.crg	251	Saliva -		Female	no
HS000015	10	saliva	IgM	TS-	adult						NA		NA			NA	N_Cterm	218.5	Saliva -		Female	no
HS000015	10	saliva	IgG	TS-	adult						NA		NA			NA	N_Cterm	455	Saliva -		Female	no
HS000018	10	saliva	IgA	TS-	adult						NA		NA			NA	N_FL	8372	Saliva -		Female	no
HS000018	10	saliva	IgM	TS-	adult						NA		NA			NA	N_FL	841.5	Saliva -		Female	no
HS000018	10	saliva	IgG	TS-	adult						NA		NA			NA	N_FL	5130	Saliva -		Female	no
HS000018	10	saliva	IgA	TS-	adult						NA		NA			NA	RBD	8190	Saliva -		Female	no
HS000018	10	saliva	IgM	TS-	adult						NA		NA			NA	RBD	805	Saliva -		Female	no
HS000018	10	saliva	IgG	TS-	adult						NA		NA			NA	RBD	3312.5	Saliva -		Female	no
HS000018	10	saliva	IgA	TS-	adult						NA		NA			NA	S.crg	6574	Saliva -		Female	no
HS000018	10	saliva	IgM	TS-	adult						NA		NA			NA	S.crg	584.5	Saliva -		Female	no
HS000018	10	saliva	IgG	TS-	adult						NA		NA			NA	S.crg	3037.5	Saliva -		Female	no
HS000018	10	saliva	IgA	TS-	adult						NA		NA			NA	N_Cterm	7402	Saliva -		Female	no
HS000018	10	saliva	IgM	TS-	adult						NA		NA			NA	N_Cterm	678	Saliva -		Female	no
HS000018	10	saliva	IgG	TS-	adult						NA		NA			NA	N_Cterm	3805.5	Saliva -		Female	no
HS000018	10	saliva	IgA	TS-	adult						NA		NA			NA	S2	7368.5	Saliva -		Female	no
HS000018	10	saliva	IgM	TS-	adult						NA		NA			NA	S2	728	Saliva -		Female	no
HS000018	10	saliva	IgG	TS-	adult						NA		NA			NA	S2	4962	Saliva -		Female	no
HS000021	10	saliva	IgG	TS-	child						NA		NA			NA	N_FL	171.5	Saliva -		Male	no
HS000021	10	saliva	IgM	TS-	child						NA		NA			NA	N_FL	158	Saliva -		Male	no
HS000021	10	saliva	IgA	TS-	child						NA		NA			NA	N_FL	195	Saliva -		Male	no
HS000021	10	saliva	IgG	TS-	child						NA		NA			NA	RBD	192	Saliva -		Male	no
HS000021	10	saliva	IgM	TS-	child						NA		NA			NA	RBD	143	Saliva -		Male	no
HS000021	10	saliva	IgA	TS-	child						NA		NA			NA	RBD	176	Saliva -		Male	no
HS000021	10	saliva	IgG	TS-	child						NA		NA			NA	S.crg	121	Saliva -		Male	no
HS000021	10	saliva	IgM	TS-	child						NA		NA			NA	S.crg	132	Saliva -		Male	no
HS000021	10	saliva	IgA	TS-	child						NA		NA			NA	S.crg	154.5	Saliva -		Male	no
HS000021	10	saliva	IgG	TS-	child						NA		NA			NA	N_Cterm	197	Saliva -		Male	no
HS000021	10	saliva	IgM	TS-	child						NA		NA			NA	N_Cterm	179	Saliva -		Male	no
HS000021	10	saliva	IgA	TS-	child						NA		NA			NA	N_Cterm	205	Saliva -		Male	no
HS000021	10	saliva	IgG	TS-	child						NA		NA			NA	S2	157	Saliva -		Male	no
HS000021	10	saliva	IgM	TS-	child						NA		NA			NA	S2	153	Saliva -		Male	no
HS000021	10	saliva	IgA	TS-	child						NA		NA			NA	S2	172	Saliva -		Male	no
HS000027	10	saliva	IgM	TS-	child	2020-08-10	19/08/020	2020-08-10	.	.	0		NA			NA	N_Cterm	270	Saliva -	< 2 weeks	Female	no
HS000027	10	saliva	IgM	TS-	child	2020-08-10	19/08/020	2020-08-10	.	.	0		NA			NA	N_FL	465	Saliva -	< 2 weeks	Female	no
HS000027	10	saliva	IgA	TS-	child	2020-08-10	19/08/020	2020-08-10	.	.	0		NA			NA	S2	1049.5	Saliva -	< 2 weeks	Female	no
HS000027	10	saliva	IgG	TS-	child	2020-08-10	19/08/020	2020-08-10	.	.	0		NA			NA	N_FL	348.5	Saliva -	< 2 weeks	Female	no
HS000027	10	saliva	IgA	TS-	child	2020-08-10	19/08/020	2020-08-10	.	.	0		NA			NA	N_FL	2173	Saliva -	< 2 weeks	Female	no
HS000027	10	saliva	IgM	TS-	child	2020-08-10	19/08/020	2020-08-10	.	.	0		NA			NA	RBD	188	Saliva -	< 2 weeks	Female	no
HS000027	10	saliva	IgG	TS-	child	2020-08-10	19/08/020	2020-08-10	.	.	0		NA			NA	RBD	273	Saliva -	< 2 weeks	Female	no
HS000027	10	saliva	IgA	TS-	child	2020-08-10	19/08/020	2020-08-10	.	.	0		NA			NA	RBD	400.5	Saliva -	< 2 weeks	Female	no
HS000027	10	saliva	IgM	TS-	child	2020-08-10	19/08/020	2020-08-10	.	.	0		NA			NA	S.crg	174	Saliva -	< 2 weeks	Female	no
HS000027	10	saliva	IgG	TS-	child	2020-08-10	19/08/020	2020-08-10	.	.	0		NA			NA	S.crg	208	Saliva -	< 2 weeks	Female	no
HS000027	10	saliva	IgA	TS-	child	2020-08-10	19/08/020	2020-08-10	.	.	0		NA			NA	S.crg	277	Saliva -	< 2 weeks	Female	no
HS000027	10	saliva	IgA	TS-	child	2020-08-10	19/08/020	2020-08-10	.	.	0		NA			NA	N_Cterm	467	Saliva -	< 2 weeks	Female	no
HS000027	10	saliva	IgM	TS-	child	2020-08-10	19/08/020	2020-08-10	.	.	0		NA			NA	S2	305.5	Saliva -	< 2 weeks	Female	no
HS000027	10	saliva	IgG	TS-	child	2020-08-10	19/08/020	2020-08-10	.	.	0		NA			NA	S2	229.5	Saliva -	< 2 weeks	Female	no
HS000027	10	saliva	IgG	TS-	child	2020-08-10	19/08/020	2020-08-10	.	.	0		NA			NA	N_Cterm	281	Saliva -	< 2 weeks	Female	no
HS000028	10	saliva	IgM	TS-	adult						NA		NA			NA	N_FL	243	Saliva -		Female	no
HS000028	10	saliva	IgG	TS-	adult						NA		NA			NA	N_FL	705	Saliva -		Female	no
HS000028	10	saliva	IgA	TS-	adult						NA		NA			NA	N_FL	1411	Saliva -		Female	no
HS000028	10	saliva	IgM	TS-	adult						NA		NA			NA	RBD	156	Saliva -		Female	no
HS000028	10	saliva	IgG	TS-	adult						NA		NA			NA	RBD	241	Saliva -		Female	no
HS000028	10	saliva	IgA	TS-	adult						NA		NA			NA	RBD	327	Saliva -		Female	no
HS000028	10	saliva	IgM	TS-	adult						NA		NA			NA	S.crg	131.5	Saliva -		Female	no
HS000028	10	saliva	IgG	TS-	adult						NA		NA			NA	S.crg	204.5	Saliva -		Female	no
HS000028	10	saliva	IgA	TS-	adult						NA		NA			NA	S.crg	269	Saliva -		Female	no
HS000028	10	saliva	IgM	TS-	adult						NA		NA			NA	N_Cterm	303.5	Saliva -		Female	no
HS000028	10	saliva	IgG	TS-	adult						NA		NA			NA	N_Cterm	267	Saliva -		Female	no
HS000028	10	saliva	IgA	TS-	adult						NA		NA			NA	N_Cterm	459	Saliva -		Female	no
HS000028	10	saliva	IgM	TS-	adult						NA		NA			NA	S2	205.5	Saliva -		Female	no
HS000028	10	saliva	IgG	TS-	adult						NA		NA			NA	S2	385	Saliva -		Female	no
HS000028	10	saliva	IgA	TS-	adult						NA		NA			NA	S2	1020.5	Saliva -		Female	no
HS000029	500	plasma	IgA	TS+	child	2020-07-21	.	2020-07-21	.	2020-07-23	0	2020-07-28	7	< 14	5	2	N_FL	NA	Plasma +	< 2 weeks	Female	yes
HS000029	10	saliva	IgA	TS+	child	2020-07-21	.	2020-07-21	.	2020-07-23	0		NA	after	after	2	N_FL	2146	Saliva +	< 2 weeks	Female	yes
HS000029	10	saliva	IgM	TS+	child	2020-07-21	.	2020-07-21	.	2020-07-23	0		NA	after	after	2	N_FL	265	Saliva +	< 2 weeks	Female	yes
HS000029	10	saliva	IgG	TS+	child	2020-07-21	.	2020-07-21	.	2020-07-23	0		NA	after	after	2	N_FL	1840	Saliva +	< 2 weeks	Female	yes
HS000029	500	plasma	IgM	TS+	child	2020-07-21	.	2020-07-21	.	2020-07-23	0	2020-07-28	7	< 14	5	2	N_FL	NA	Plasma +	< 2 weeks	Female	yes
HS000029	500	plasma	IgG	TS+	child	2020-07-21	.	2020-07-21	.	2020-07-23	0	2020-07-28	7	< 14	5	2	N_FL	NA	Plasma +	< 2 weeks	Female	yes
HS000029	500	plasma	IgA	TS+	child	2020-07-21	.	2020-07-21	.	2020-07-23	0	2020-07-28	7	< 14	5	2	RBD	4610.5	Plasma +	< 2 weeks	Female	yes
HS000029	500	plasma	IgG	TS+	child	2020-07-21	.	2020-07-21	.	2020-07-23	0	2020-07-28	7	< 14	5	2	S.crg	26749	Plasma +	< 2 weeks	Female	yes
HS000029	500	plasma	IgA	TS+	child	2020-07-21	.	2020-07-21	.	2020-07-23	0	2020-07-28	7	< 14	5	2	N_Cterm	NA	Plasma +	< 2 weeks	Female	yes
HS000029	500	plasma	IgM	TS+	child	2020-07-21	.	2020-07-21	.	2020-07-23	0	2020-07-28	7	< 14	5	2	RBD	8928	Plasma +	< 2 weeks	Female	yes
HS000029	10	saliva	IgA	TS+	child	2020-07-21	.	2020-07-21	.	2020-07-23	0		NA	after	after	2	RBD	856	Saliva +	< 2 weeks	Female	yes
HS000029	10	saliva	IgM	TS+	child	2020-07-21	.	2020-07-21	.	2020-07-23	0		NA	after	after	2	RBD	413	Saliva +	< 2 weeks	Female	yes
HS000029	10	saliva	IgG	TS+	child	2020-07-21	.	2020-07-21	.	2020-07-23	0		NA	after	after	2	RBD	513	Saliva +	< 2 weeks	Female	yes
HS000029	10	saliva	IgM	TS+	child	2020-07-21	.	2020-07-21	.	2020-07-23	0		NA	after	after	2	S.crg	341	Saliva +	< 2 weeks	Female	yes
HS000029	500	plasma	IgG	TS+	child	2020-07-21	.	2020-07-21	.	2020-07-23	0	2020-07-28	7	< 14	5	2	RBD	21854	Plasma +	< 2 weeks	Female	yes
HS000029	500	plasma	IgA	TS+	child	2020-07-21	.	2020-07-21	.	2020-07-23	0	2020-07-28	7	< 14	5	2	S.crg	3661.5	Plasma +	< 2 weeks	Female	yes
HS000029	10	saliva	IgA	TS+	child	2020-07-21	.	2020-07-21	.	2020-07-23	0		NA	after	after	2	S.crg	1432	Saliva +	< 2 weeks	Female	yes
HS000029	10	saliva	IgG	TS+	child	2020-07-21	.	2020-07-21	.	2020-07-23	0		NA	after	after	2	S.crg	683	Saliva +	< 2 weeks	Female	yes
HS000029	500	plasma	IgM	TS+	child	2020-07-21	.	2020-07-21	.	2020-07-23	0	2020-07-28	7	< 14	5	2	S2	NA	Plasma +	< 2 weeks	Female	yes
HS000029	500	plasma	IgG	TS+	child	2020-07-21	.	2020-07-21	.	2020-07-23	0	2020-07-28	7	< 14	5	2	S2	NA	Plasma +	< 2 weeks	Female	yes
HS000029	500	plasma	IgM	TS+	child	2020-07-21	.	2020-07-21	.	2020-07-23	0	2020-07-28	7	< 14	5	2	S.crg	5414.5	Plasma +	< 2 weeks	Female	yes
HS000029	500	plasma	IgM	TS+	child	2020-07-21	.	2020-07-21	.	2020-07-23	0	2020-07-28	7	< 14	5	2	N_Cterm	NA	Plasma +	< 2 weeks	Female	yes
HS000029	10	saliva	IgA	TS+	child	2020-07-21	.	2020-07-21	.	2020-07-23	0		NA	after	after	2	N_Cterm	1662	Saliva +	< 2 weeks	Female	yes
HS000029	10	saliva	IgM	TS+	child	2020-07-21	.	2020-07-21	.	2020-07-23	0		NA	after	after	2	N_Cterm	251	Saliva +	< 2 weeks	Female	yes
HS000029	10	saliva	IgG	TS+	child	2020-07-21	.	2020-07-21	.	2020-07-23	0		NA	after	after	2	N_Cterm	660.5	Saliva +	< 2 weeks	Female	yes
HS000029	10	saliva	IgM	TS+	child	2020-07-21	.	2020-07-21	.	2020-07-23	0		NA	after	after	2	S2	739	Saliva +	< 2 weeks	Female	yes
HS000029	500	plasma	IgG	TS+	child	2020-07-21	.	2020-07-21	.	2020-07-23	0	2020-07-28	7	< 14	5	2	N_Cterm	NA	Plasma +	< 2 weeks	Female	yes
HS000029	500	plasma	IgA	TS+	child	2020-07-21	.	2020-07-21	.	2020-07-23	0	2020-07-28	7	< 14	5	2	S2	NA	Plasma +	< 2 weeks	Female	yes
HS000029	10	saliva	IgA	TS+	child	2020-07-21	.	2020-07-21	.	2020-07-23	0		NA	after	after	2	S2	3839	Saliva +	< 2 weeks	Female	yes
HS000029	10	saliva	IgG	TS+	child	2020-07-21	.	2020-07-21	.	2020-07-23	0		NA	after	after	2	S2	1076	Saliva +	< 2 weeks	Female	yes
HS000055	10	saliva	IgA	TS-	adult	2020-07-21	.	2020-07-21	.	.	NA		NA			NA	N_FL	6263.5	Saliva -		Female	no
HS000055	10	saliva	IgM	TS-	adult	2020-07-21	.	2020-07-21	.	.	NA		NA			NA	RBD	210	Saliva -		Female	no
HS000055	10	saliva	IgM	TS-	adult	2020-07-21	.	2020-07-21	.	.	NA		NA			NA	N_FL	467	Saliva -		Female	no
HS000055	10	saliva	IgG	TS-	adult	2020-07-21	.	2020-07-21	.	.	NA		NA			NA	N_FL	1083	Saliva -		Female	no
HS000055	500	plasma	IgA	TS-	adult	2020-07-21	.	2020-07-21	.	.	NA	2020-07-28	7			NA	N_FL	270	Plasma -	< 2 weeks	Female	no
HS000055	500	plasma	IgM	TS-	adult	2020-07-21	.	2020-07-21	.	.	NA	2020-07-28	7			NA	N_FL	1532	Plasma -	< 2 weeks	Female	no
HS000055	10	saliva	IgG	TS-	adult	2020-07-21	.	2020-07-21	.	.	NA		NA			NA	RBD	275	Saliva -		Female	no
HS000055	10	saliva	IgA	TS-	adult	2020-07-21	.	2020-07-21	.	.	NA		NA			NA	RBD	1415.5	Saliva -		Female	no
HS000055	10	saliva	IgM	TS-	adult	2020-07-21	.	2020-07-21	.	.	NA		NA			NA	S.crg	178	Saliva -		Female	no
HS000055	10	saliva	IgG	TS-	adult	2020-07-21	.	2020-07-21	.	.	NA		NA			NA	S.crg	316.5	Saliva -		Female	no
HS000055	10	saliva	IgA	TS-	adult	2020-07-21	.	2020-07-21	.	.	NA		NA			NA	S.crg	1288	Saliva -		Female	no
HS000055	10	saliva	IgM	TS-	adult	2020-07-21	.	2020-07-21	.	.	NA		NA			NA	N_Cterm	312	Saliva -		Female	no
HS000055	10	saliva	IgG	TS-	adult	2020-07-21	.	2020-07-21	.	.	NA		NA			NA	N_Cterm	599	Saliva -		Female	no
HS000055	10	saliva	IgA	TS-	adult	2020-07-21	.	2020-07-21	.	.	NA		NA			NA	N_Cterm	2046	Saliva -		Female	no
HS000055	10	saliva	IgM	TS-	adult	2020-07-21	.	2020-07-21	.	.	NA		NA			NA	S2	316	Saliva -		Female	no
HS000055	10	saliva	IgG	TS-	adult	2020-07-21	.	2020-07-21	.	.	NA		NA			NA	S2	613	Saliva -		Female	no
HS000055	10	saliva	IgA	TS-	adult	2020-07-21	.	2020-07-21	.	.	NA		NA			NA	S2	4587	Saliva -		Female	no
HS000055	500	plasma	IgA	TS-	adult	2020-07-21	.	2020-07-21	.	.	NA	2020-07-28	7			NA	S2	252	Plasma -	< 2 weeks	Female	no
HS000055	500	plasma	IgA	TS-	adult	2020-07-21	.	2020-07-21	.	.	NA	2020-07-28	7			NA	RBD	192	Plasma -	< 2 weeks	Female	no
HS000055	500	plasma	IgG	TS-	adult	2020-07-21	.	2020-07-21	.	.	NA	2020-07-28	7			NA	S2	3415.5	Plasma -	< 2 weeks	Female	no
HS000055	500	plasma	IgG	TS-	adult	2020-07-21	.	2020-07-21	.	.	NA	2020-07-28	7			NA	RBD	337	Plasma -	< 2 weeks	Female	no
HS000055	500	plasma	IgG	TS-	adult	2020-07-21	.	2020-07-21	.	.	NA	2020-07-28	7			NA	N_FL	2265	Plasma -	< 2 weeks	Female	no
HS000055	500	plasma	IgM	TS-	adult	2020-07-21	.	2020-07-21	.	.	NA	2020-07-28	7			NA	S.crg	299	Plasma -	< 2 weeks	Female	no
HS000055	500	plasma	IgM	TS-	adult	2020-07-21	.	2020-07-21	.	.	NA	2020-07-28	7			NA	RBD	362	Plasma -	< 2 weeks	Female	no
HS000055	500	plasma	IgA	TS-	adult	2020-07-21	.	2020-07-21	.	.	NA	2020-07-28	7			NA	N_Cterm	232	Plasma -	< 2 weeks	Female	no
HS000055	500	plasma	IgA	TS-	adult	2020-07-21	.	2020-07-21	.	.	NA	2020-07-28	7			NA	S.crg	188	Plasma -	< 2 weeks	Female	no
HS000055	500	plasma	IgG	TS-	adult	2020-07-21	.	2020-07-21	.	.	NA	2020-07-28	7			NA	N_Cterm	1317	Plasma -	< 2 weeks	Female	no
HS000055	500	plasma	IgG	TS-	adult	2020-07-21	.	2020-07-21	.	.	NA	2020-07-28	7			NA	S.crg	504.5	Plasma -	< 2 weeks	Female	no
HS000055	500	plasma	IgM	TS-	adult	2020-07-21	.	2020-07-21	.	.	NA	2020-07-28	7			NA	S2	830	Plasma -	< 2 weeks	Female	no
HS000055	500	plasma	IgM	TS-	adult	2020-07-21	.	2020-07-21	.	.	NA	2020-07-28	7			NA	N_Cterm	441.5	Plasma -	< 2 weeks	Female	no
HS000059	10	saliva	IgM	TS-	adult	2020-07-14	2020-07-21	2020-07-14	2020-08-17	.	0		NA			NA	RBD	153	Saliva -	< 2 weeks	Female	no
HS000059	500	plasma	IgG	TS-	adult	2020-07-14	2020-07-21	2020-07-14	2020-08-17	.	0	2020-08-17	34			NA	N_FL	4785.5	Plasma -	> 2 weeks	Female	no
HS000059	10	saliva	IgG	TS-	adult	2020-07-14	2020-07-21	2020-07-14	2020-08-17	.	0		NA			NA	RBD	377	Saliva -	< 2 weeks	Female	no
HS000059	10	saliva	IgA	TS-	adult	2020-07-14	2020-07-21	2020-07-14	2020-08-17	.	0		NA			NA	RBD	478	Saliva -	< 2 weeks	Female	no
HS000059	10	saliva	IgM	TS-	adult	2020-07-14	2020-07-21	2020-07-14	2020-08-17	.	0		NA			NA	S.crg	146	Saliva -	< 2 weeks	Female	no
HS000059	10	saliva	IgG	TS-	adult	2020-07-14	2020-07-21	2020-07-14	2020-08-17	.	0		NA			NA	S.crg	272.5	Saliva -	< 2 weeks	Female	no
HS000059	10	saliva	IgA	TS-	adult	2020-07-14	2020-07-21	2020-07-14	2020-08-17	.	0		NA			NA	S.crg	318	Saliva -	< 2 weeks	Female	no
HS000059	10	saliva	IgM	TS-	adult	2020-07-14	2020-07-21	2020-07-14	2020-08-17	.	0		NA			NA	N_Cterm	185	Saliva -	< 2 weeks	Female	no
HS000059	10	saliva	IgG	TS-	adult	2020-07-14	2020-07-21	2020-07-14	2020-08-17	.	0		NA			NA	N_Cterm	479	Saliva -	< 2 weeks	Female	no
HS000059	10	saliva	IgA	TS-	adult	2020-07-14	2020-07-21	2020-07-14	2020-08-17	.	0		NA			NA	N_Cterm	825	Saliva -	< 2 weeks	Female	no
HS000059	10	saliva	IgM	TS-	adult	2020-07-14	2020-07-21	2020-07-14	2020-08-17	.	0		NA			NA	S2	193	Saliva -	< 2 weeks	Female	no
HS000059	10	saliva	IgG	TS-	adult	2020-07-14	2020-07-21	2020-07-14	2020-08-17	.	0		NA			NA	S2	530	Saliva -	< 2 weeks	Female	no
HS000059	10	saliva	IgA	TS-	adult	2020-07-14	2020-07-21	2020-07-14	2020-08-17	.	0		NA			NA	S2	894	Saliva -	< 2 weeks	Female	no
HS000059	500	plasma	IgG	TS-	adult	2020-07-14	2020-07-21	2020-07-14	2020-08-17	.	0	2020-08-17	34			NA	S2	6158.5	Plasma -	> 2 weeks	Female	no
HS000059	10	saliva	IgM	TS-	adult	2020-07-14	2020-07-21	2020-07-14	2020-08-17	.	0		NA			NA	N_FL	208	Saliva -	< 2 weeks	Female	no
HS000059	500	plasma	IgA	TS-	adult	2020-07-14	2020-07-21	2020-07-14	2020-08-17	.	0	2020-08-17	34			NA	N_FL	705	Plasma -	> 2 weeks	Female	no
HS000059	500	plasma	IgM	TS-	adult	2020-07-14	2020-07-21	2020-07-14	2020-08-17	.	0	2020-08-17	34			NA	RBD	398	Plasma -	> 2 weeks	Female	no
HS000059	500	plasma	IgG	TS-	adult	2020-07-14	2020-07-21	2020-07-14	2020-08-17	.	0	2020-08-17	34			NA	RBD	1218.5	Plasma -	> 2 weeks	Female	no
HS000059	500	plasma	IgA	TS-	adult	2020-07-14	2020-07-21	2020-07-14	2020-08-17	.	0	2020-08-17	34			NA	RBD	158	Plasma -	> 2 weeks	Female	no
HS000059	500	plasma	IgM	TS-	adult	2020-07-14	2020-07-21	2020-07-14	2020-08-17	.	0	2020-08-17	34			NA	S.crg	428	Plasma -	> 2 weeks	Female	no
HS000059	500	plasma	IgG	TS-	adult	2020-07-14	2020-07-21	2020-07-14	2020-08-17	.	0	2020-08-17	34			NA	S.crg	1417	Plasma -	> 2 weeks	Female	no
HS000059	500	plasma	IgA	TS-	adult	2020-07-14	2020-07-21	2020-07-14	2020-08-17	.	0	2020-08-17	34			NA	S.crg	164	Plasma -	> 2 weeks	Female	no
HS000059	500	plasma	IgM	TS-	adult	2020-07-14	2020-07-21	2020-07-14	2020-08-17	.	0	2020-08-17	34			NA	N_Cterm	540	Plasma -	> 2 weeks	Female	no
HS000059	500	plasma	IgG	TS-	adult	2020-07-14	2020-07-21	2020-07-14	2020-08-17	.	0	2020-08-17	34			NA	N_Cterm	2663	Plasma -	> 2 weeks	Female	no
HS000059	500	plasma	IgA	TS-	adult	2020-07-14	2020-07-21	2020-07-14	2020-08-17	.	0	2020-08-17	34			NA	N_Cterm	260.5	Plasma -	> 2 weeks	Female	no
HS000059	500	plasma	IgM	TS-	adult	2020-07-14	2020-07-21	2020-07-14	2020-08-17	.	0	2020-08-17	34			NA	S2	1290	Plasma -	> 2 weeks	Female	no
HS000059	10	saliva	IgG	TS-	adult	2020-07-14	2020-07-21	2020-07-14	2020-08-17	.	0		NA			NA	N_FL	487	Saliva -	< 2 weeks	Female	no
HS000059	500	plasma	IgM	TS-	adult	2020-07-14	2020-07-21	2020-07-14	2020-08-17	.	0	2020-08-17	34			NA	N_FL	1976	Plasma -	> 2 weeks	Female	no
HS000059	10	saliva	IgA	TS-	adult	2020-07-14	2020-07-21	2020-07-14	2020-08-17	.	0		NA			NA	N_FL	2820	Saliva -	< 2 weeks	Female	no
HS000059	500	plasma	IgA	TS-	adult	2020-07-14	2020-07-21	2020-07-14	2020-08-17	.	0	2020-08-17	34			NA	S2	230	Plasma -	> 2 weeks	Female	no
HS000133	500	plasma	IgG	TS+	adult	2020-07-09	.	2020-07-07	2020-07-30	2020-07-08	7	2020-07-14	5	< 14	< 14	1	S2	NA	Plasma +	< 2 weeks	Female	yes
HS000133	10	saliva	IgG	TS+	adult	2020-07-09	.	2020-07-07	2020-07-30	2020-07-08	7		NA	< 14	< 14	-2	S2	37067	Saliva +	< 2 weeks	Female	yes
HS000133	10	saliva	IgM	TS+	adult	2020-07-09	.	2020-07-07	2020-07-30	2020-07-08	7		NA	< 14	< 14	-2	N_FL	5226.5	Saliva +	< 2 weeks	Female	yes
HS000133	500	plasma	IgG	TS+	adult	2020-07-09	.	2020-07-07	2020-07-30	2020-07-08	7	2020-07-14	5	< 14	< 14	1	N_FL	NA	Plasma +	< 2 weeks	Female	yes
HS000133	10	saliva	IgG	TS+	adult	2020-07-09	.	2020-07-07	2020-07-30	2020-07-08	7		NA	< 14	< 14	-2	N_FL	9408.5	Saliva +	< 2 weeks	Female	yes
HS000133	10	saliva	IgA	TS+	adult	2020-07-09	.	2020-07-07	2020-07-30	2020-07-08	7		NA	< 14	< 14	-2	RBD	45570	Saliva +	< 2 weeks	Female	yes
HS000133	500	plasma	IgM	TS+	adult	2020-07-09	.	2020-07-07	2020-07-30	2020-07-08	7	2020-07-14	5	< 14	< 14	1	RBD	706	Plasma +	< 2 weeks	Female	yes
HS000133	500	plasma	IgA	TS+	adult	2020-07-09	.	2020-07-07	2020-07-30	2020-07-08	7	2020-07-14	5	< 14	< 14	1	RBD	4185	Plasma +	< 2 weeks	Female	yes
HS000133	10	saliva	IgM	TS+	adult	2020-07-09	.	2020-07-07	2020-07-30	2020-07-08	7		NA	< 14	< 14	-2	RBD	1176	Saliva +	< 2 weeks	Female	yes
HS000133	500	plasma	IgG	TS+	adult	2020-07-09	.	2020-07-07	2020-07-30	2020-07-08	7	2020-07-14	5	< 14	< 14	1	RBD	2884	Plasma +	< 2 weeks	Female	yes
HS000133	10	saliva	IgG	TS+	adult	2020-07-09	.	2020-07-07	2020-07-30	2020-07-08	7		NA	< 14	< 14	-2	RBD	1464	Saliva +	< 2 weeks	Female	yes
HS000133	500	plasma	IgA	TS+	adult	2020-07-09	.	2020-07-07	2020-07-30	2020-07-08	7	2020-07-14	5	< 14	< 14	1	S2	NA	Plasma +	< 2 weeks	Female	yes
HS000133	10	saliva	IgM	TS+	adult	2020-07-09	.	2020-07-07	2020-07-30	2020-07-08	7		NA	< 14	< 14	-2	S2	4154	Saliva +	< 2 weeks	Female	yes
HS000133	500	plasma	IgM	TS+	adult	2020-07-09	.	2020-07-07	2020-07-30	2020-07-08	7	2020-07-14	5	< 14	< 14	1	N_FL	NA	Plasma +	< 2 weeks	Female	yes
HS000133	500	plasma	IgA	TS+	adult	2020-07-09	.	2020-07-07	2020-07-30	2020-07-08	7	2020-07-14	5	< 14	< 14	1	N_FL	NA	Plasma +	< 2 weeks	Female	yes
HS000133	10	saliva	IgA	TS+	adult	2020-07-09	.	2020-07-07	2020-07-30	2020-07-08	7		NA	< 14	< 14	-2	S.crg	20768	Saliva +	< 2 weeks	Female	yes
HS000133	10	saliva	IgG	TS+	adult	2020-07-09	.	2020-07-07	2020-07-30	2020-07-08	7		NA	< 14	< 14	-2	S.crg	10209	Saliva +	< 2 weeks	Female	yes
HS000133	10	saliva	IgA	TS+	adult	2020-07-09	.	2020-07-07	2020-07-30	2020-07-08	7		NA	< 14	< 14	-2	N_Cterm	7764	Saliva +	< 2 weeks	Female	yes
HS000133	500	plasma	IgM	TS+	adult	2020-07-09	.	2020-07-07	2020-07-30	2020-07-08	7	2020-07-14	5	< 14	< 14	1	N_Cterm	NA	Plasma +	< 2 weeks	Female	yes
HS000133	500	plasma	IgA	TS+	adult	2020-07-09	.	2020-07-07	2020-07-30	2020-07-08	7	2020-07-14	5	< 14	< 14	1	N_Cterm	NA	Plasma +	< 2 weeks	Female	yes
HS000133	10	saliva	IgM	TS+	adult	2020-07-09	.	2020-07-07	2020-07-30	2020-07-08	7		NA	< 14	< 14	-2	N_Cterm	1098.5	Saliva +	< 2 weeks	Female	yes
HS000133	500	plasma	IgG	TS+	adult	2020-07-09	.	2020-07-07	2020-07-30	2020-07-08	7	2020-07-14	5	< 14	< 14	1	N_Cterm	NA	Plasma +	< 2 weeks	Female	yes
HS000133	10	saliva	IgG	TS+	adult	2020-07-09	.	2020-07-07	2020-07-30	2020-07-08	7		NA	< 14	< 14	-2	N_Cterm	2300	Saliva +	< 2 weeks	Female	yes
HS000133	10	saliva	IgA	TS+	adult	2020-07-09	.	2020-07-07	2020-07-30	2020-07-08	7		NA	< 14	< 14	-2	S2	39473.5	Saliva +	< 2 weeks	Female	yes
HS000133	500	plasma	IgM	TS+	adult	2020-07-09	.	2020-07-07	2020-07-30	2020-07-08	7	2020-07-14	5	< 14	< 14	1	S2	NA	Plasma +	< 2 weeks	Female	yes
HS000133	10	saliva	IgA	TS+	adult	2020-07-09	.	2020-07-07	2020-07-30	2020-07-08	7		NA	< 14	< 14	-2	N_FL	37018.5	Saliva +	< 2 weeks	Female	yes
HS000133	500	plasma	IgA	TS+	adult	2020-07-09	.	2020-07-07	2020-07-30	2020-07-08	7	2020-07-14	5	< 14	< 14	1	S.crg	477.5	Plasma +	< 2 weeks	Female	yes
HS000133	10	saliva	IgM	TS+	adult	2020-07-09	.	2020-07-07	2020-07-30	2020-07-08	7		NA	< 14	< 14	-2	S.crg	949	Saliva +	< 2 weeks	Female	yes
HS000133	500	plasma	IgG	TS+	adult	2020-07-09	.	2020-07-07	2020-07-30	2020-07-08	7	2020-07-14	5	< 14	< 14	1	S.crg	5606	Plasma +	< 2 weeks	Female	yes
HS000133	500	plasma	IgM	TS+	adult	2020-07-09	.	2020-07-07	2020-07-30	2020-07-08	7	2020-07-14	5	< 14	< 14	1	S.crg	272.5	Plasma +	< 2 weeks	Female	yes
HS000155	10	saliva	IgM	TS+	child	2020-07-15	2020-07-24	2020-07-23	.	.	0		NA			NA	N_FL	299	Saliva +	< 2 weeks	Male	no
HS000155	10	saliva	IgM	TS+	child	2020-07-15	2020-07-24	2020-07-23	.	.	0		NA			NA	RBD	233	Saliva +	< 2 weeks	Male	no
HS000155	10	saliva	IgG	TS+	child	2020-07-15	2020-07-24	2020-07-23	.	.	0		NA			NA	RBD	756	Saliva +	< 2 weeks	Male	no
HS000155	10	saliva	IgG	TS+	child	2020-07-15	2020-07-24	2020-07-23	.	.	0		NA			NA	N_FL	2258	Saliva +	< 2 weeks	Male	no
HS000155	10	saliva	IgA	TS+	child	2020-07-15	2020-07-24	2020-07-23	.	.	0		NA			NA	N_FL	2970	Saliva +	< 2 weeks	Male	no
HS000155	10	saliva	IgG	TS+	child	2020-07-15	2020-07-24	2020-07-23	.	.	0		NA			NA	S.crg	633	Saliva +	< 2 weeks	Male	no
HS000155	10	saliva	IgA	TS+	child	2020-07-15	2020-07-24	2020-07-23	.	.	0		NA			NA	S.crg	547	Saliva +	< 2 weeks	Male	no
HS000155	10	saliva	IgA	TS+	child	2020-07-15	2020-07-24	2020-07-23	.	.	0		NA			NA	RBD	695	Saliva +	< 2 weeks	Male	no
HS000155	10	saliva	IgM	TS+	child	2020-07-15	2020-07-24	2020-07-23	.	.	0		NA			NA	S.crg	269.5	Saliva +	< 2 weeks	Male	no
HS000155	10	saliva	IgA	TS+	child	2020-07-15	2020-07-24	2020-07-23	.	.	0		NA			NA	N_Cterm	915	Saliva +	< 2 weeks	Male	no
HS000155	10	saliva	IgM	TS+	child	2020-07-15	2020-07-24	2020-07-23	.	.	0		NA			NA	S2	507	Saliva +	< 2 weeks	Male	no
HS000155	10	saliva	IgM	TS+	child	2020-07-15	2020-07-24	2020-07-23	.	.	0		NA			NA	N_Cterm	249	Saliva +	< 2 weeks	Male	no
HS000155	10	saliva	IgG	TS+	child	2020-07-15	2020-07-24	2020-07-23	.	.	0		NA			NA	N_Cterm	904	Saliva +	< 2 weeks	Male	no
HS000155	10	saliva	IgG	TS+	child	2020-07-15	2020-07-24	2020-07-23	.	.	0		NA			NA	S2	5685.5	Saliva +	< 2 weeks	Male	no
HS000155	10	saliva	IgA	TS+	child	2020-07-15	2020-07-24	2020-07-23	.	.	0		NA			NA	S2	3295	Saliva +	< 2 weeks	Male	no
HS000184	500	plasma	IgM	TS-	adult	2020-07-14	.	2020-07-14	2020-08-06	.	NA	2020-07-21	7			NA	RBD	268	Plasma -	< 2 weeks	Female	no
HS000184	500	plasma	IgG	TS-	adult	2020-07-14	.	2020-07-14	2020-08-06	.	NA	2020-07-21	7			NA	S2	4253.5	Plasma -	< 2 weeks	Female	no
HS000184	500	plasma	IgA	TS-	adult	2020-07-14	.	2020-07-14	2020-08-06	.	NA	2020-07-21	7			NA	S2	595.5	Plasma -	< 2 weeks	Female	no
HS000184	500	plasma	IgM	TS-	adult	2020-07-14	.	2020-07-14	2020-08-06	.	NA	2020-07-21	7			NA	S2	531.5	Plasma -	< 2 weeks	Female	no
HS000184	10	saliva	IgM	TS-	adult	2020-07-14	.	2020-07-14	2020-08-06	.	NA		NA			NA	RBD	160	Saliva -		Female	no
HS000184	10	saliva	IgG	TS-	adult	2020-07-14	.	2020-07-14	2020-08-06	.	NA		NA			NA	RBD	202.5	Saliva -		Female	no
HS000184	10	saliva	IgA	TS-	adult	2020-07-14	.	2020-07-14	2020-08-06	.	NA		NA			NA	RBD	270	Saliva -		Female	no
HS000184	10	saliva	IgM	TS-	adult	2020-07-14	.	2020-07-14	2020-08-06	.	NA		NA			NA	S.crg	141	Saliva -		Female	no
HS000184	10	saliva	IgA	TS-	adult	2020-07-14	.	2020-07-14	2020-08-06	.	NA		NA			NA	S.crg	291	Saliva -		Female	no
HS000184	10	saliva	IgM	TS-	adult	2020-07-14	.	2020-07-14	2020-08-06	.	NA		NA			NA	N_Cterm	214	Saliva -		Female	no
HS000184	10	saliva	IgG	TS-	adult	2020-07-14	.	2020-07-14	2020-08-06	.	NA		NA			NA	N_Cterm	490	Saliva -		Female	no
HS000184	10	saliva	IgA	TS-	adult	2020-07-14	.	2020-07-14	2020-08-06	.	NA		NA			NA	N_Cterm	517	Saliva -		Female	no
HS000184	10	saliva	IgM	TS-	adult	2020-07-14	.	2020-07-14	2020-08-06	.	NA		NA			NA	S2	215.5	Saliva -		Female	no
HS000184	10	saliva	IgG	TS-	adult	2020-07-14	.	2020-07-14	2020-08-06	.	NA		NA			NA	S2	654.5	Saliva -		Female	no
HS000184	10	saliva	IgM	TS-	adult	2020-07-14	.	2020-07-14	2020-08-06	.	NA		NA			NA	N_FL	256	Saliva -		Female	no
HS000184	10	saliva	IgG	TS-	adult	2020-07-14	.	2020-07-14	2020-08-06	.	NA		NA			NA	N_FL	755	Saliva -		Female	no
HS000184	10	saliva	IgA	TS-	adult	2020-07-14	.	2020-07-14	2020-08-06	.	NA		NA			NA	N_FL	1867	Saliva -		Female	no
HS000184	500	plasma	IgA	TS-	adult	2020-07-14	.	2020-07-14	2020-08-06	.	NA	2020-07-21	7			NA	N_FL	977	Plasma -	< 2 weeks	Female	no
HS000184	500	plasma	IgM	TS-	adult	2020-07-14	.	2020-07-14	2020-08-06	.	NA	2020-07-21	7			NA	N_FL	2618	Plasma -	< 2 weeks	Female	no
HS000184	500	plasma	IgG	TS-	adult	2020-07-14	.	2020-07-14	2020-08-06	.	NA	2020-07-21	7			NA	RBD	2149	Plasma -	< 2 weeks	Female	no
HS000184	500	plasma	IgA	TS-	adult	2020-07-14	.	2020-07-14	2020-08-06	.	NA	2020-07-21	7			NA	RBD	230.5	Plasma -	< 2 weeks	Female	no
HS000184	500	plasma	IgG	TS-	adult	2020-07-14	.	2020-07-14	2020-08-06	.	NA	2020-07-21	7			NA	S.crg	1273	Plasma -	< 2 weeks	Female	no
HS000184	500	plasma	IgA	TS-	adult	2020-07-14	.	2020-07-14	2020-08-06	.	NA	2020-07-21	7			NA	S.crg	230.5	Plasma -	< 2 weeks	Female	no
HS000184	500	plasma	IgM	TS-	adult	2020-07-14	.	2020-07-14	2020-08-06	.	NA	2020-07-21	7			NA	S.crg	329.5	Plasma -	< 2 weeks	Female	no
HS000184	500	plasma	IgG	TS-	adult	2020-07-14	.	2020-07-14	2020-08-06	.	NA	2020-07-21	7			NA	N_Cterm	4881	Plasma -	< 2 weeks	Female	no
HS000184	500	plasma	IgA	TS-	adult	2020-07-14	.	2020-07-14	2020-08-06	.	NA	2020-07-21	7			NA	N_Cterm	359	Plasma -	< 2 weeks	Female	no
HS000184	500	plasma	IgM	TS-	adult	2020-07-14	.	2020-07-14	2020-08-06	.	NA	2020-07-21	7			NA	N_Cterm	670.5	Plasma -	< 2 weeks	Female	no
HS000184	10	saliva	IgG	TS-	adult	2020-07-14	.	2020-07-14	2020-08-06	.	NA		NA			NA	S.crg	232	Saliva -		Female	no
HS000184	10	saliva	IgA	TS-	adult	2020-07-14	.	2020-07-14	2020-08-06	.	NA		NA			NA	S2	914	Saliva -		Female	no
HS000184	500	plasma	IgG	TS-	adult	2020-07-14	.	2020-07-14	2020-08-06	.	NA	2020-07-21	7			NA	N_FL	5985	Plasma -	< 2 weeks	Female	no
HS000185	10	saliva	IgM	TS-	adult	2020-07-14	2020-08-06	2020-07-14	2020-08-04	.	NA		NA			NA	N_FL	289	Saliva -		Male	no
HS000185	10	saliva	IgA	TS-	adult	2020-07-14	2020-08-06	2020-07-14	2020-08-04	.	NA		NA			NA	N_FL	3348	Saliva -		Male	no
HS000185	10	saliva	IgG	TS-	adult	2020-07-14	2020-08-06	2020-07-14	2020-08-04	.	NA		NA			NA	N_FL	891	Saliva -		Male	no
HS000185	10	saliva	IgM	TS-	adult	2020-07-14	2020-08-06	2020-07-14	2020-08-04	.	NA		NA			NA	RBD	193	Saliva -		Male	no
HS000185	10	saliva	IgA	TS-	adult	2020-07-14	2020-08-06	2020-07-14	2020-08-04	.	NA		NA			NA	RBD	1362	Saliva -		Male	no
HS000185	10	saliva	IgG	TS-	adult	2020-07-14	2020-08-06	2020-07-14	2020-08-04	.	NA		NA			NA	RBD	605	Saliva -		Male	no
HS000185	10	saliva	IgM	TS-	adult	2020-07-14	2020-08-06	2020-07-14	2020-08-04	.	NA		NA			NA	S.crg	174	Saliva -		Male	no
HS000185	10	saliva	IgA	TS-	adult	2020-07-14	2020-08-06	2020-07-14	2020-08-04	.	NA		NA			NA	S.crg	986	Saliva -		Male	no
HS000185	10	saliva	IgG	TS-	adult	2020-07-14	2020-08-06	2020-07-14	2020-08-04	.	NA		NA			NA	S.crg	449	Saliva -		Male	no
HS000185	10	saliva	IgM	TS-	adult	2020-07-14	2020-08-06	2020-07-14	2020-08-04	.	NA		NA			NA	N_Cterm	270	Saliva -		Male	no
HS000185	10	saliva	IgA	TS-	adult	2020-07-14	2020-08-06	2020-07-14	2020-08-04	.	NA		NA			NA	N_Cterm	1967	Saliva -		Male	no
HS000185	10	saliva	IgG	TS-	adult	2020-07-14	2020-08-06	2020-07-14	2020-08-04	.	NA		NA			NA	N_Cterm	903	Saliva -		Male	no
HS000185	10	saliva	IgM	TS-	adult	2020-07-14	2020-08-06	2020-07-14	2020-08-04	.	NA		NA			NA	S2	542	Saliva -		Male	no
HS000185	10	saliva	IgA	TS-	adult	2020-07-14	2020-08-06	2020-07-14	2020-08-04	.	NA		NA			NA	S2	1892	Saliva -		Male	no
HS000185	10	saliva	IgG	TS-	adult	2020-07-14	2020-08-06	2020-07-14	2020-08-04	.	NA		NA			NA	S2	631	Saliva -		Male	no
HS000185	500	plasma	IgG	TS-	adult	2020-07-14	2020-08-06	2020-07-14	2020-08-04	.	NA	2020-07-21	7			NA	N_FL	4022.5	Plasma -	< 2 weeks	Male	no
HS000185	500	plasma	IgG	TS-	adult	2020-07-14	2020-08-06	2020-07-14	2020-08-04	.	NA	2020-07-21	7			NA	S2	5589.5	Plasma -	< 2 weeks	Male	no
HS000185	500	plasma	IgA	TS-	adult	2020-07-14	2020-08-06	2020-07-14	2020-08-04	.	NA	2020-07-21	7			NA	N_FL	1022	Plasma -	< 2 weeks	Male	no
HS000185	500	plasma	IgA	TS-	adult	2020-07-14	2020-08-06	2020-07-14	2020-08-04	.	NA	2020-07-21	7			NA	RBD	210	Plasma -	< 2 weeks	Male	no
HS000185	500	plasma	IgM	TS-	adult	2020-07-14	2020-08-06	2020-07-14	2020-08-04	.	NA	2020-07-21	7			NA	RBD	402.5	Plasma -	< 2 weeks	Male	no
HS000185	500	plasma	IgG	TS-	adult	2020-07-14	2020-08-06	2020-07-14	2020-08-04	.	NA	2020-07-21	7			NA	RBD	1026	Plasma -	< 2 weeks	Male	no
HS000185	500	plasma	IgA	TS-	adult	2020-07-14	2020-08-06	2020-07-14	2020-08-04	.	NA	2020-07-21	7			NA	S.crg	253	Plasma -	< 2 weeks	Male	no
HS000185	500	plasma	IgM	TS-	adult	2020-07-14	2020-08-06	2020-07-14	2020-08-04	.	NA	2020-07-21	7			NA	S.crg	447	Plasma -	< 2 weeks	Male	no
HS000185	500	plasma	IgG	TS-	adult	2020-07-14	2020-08-06	2020-07-14	2020-08-04	.	NA	2020-07-21	7			NA	S.crg	1973	Plasma -	< 2 weeks	Male	no
HS000185	500	plasma	IgA	TS-	adult	2020-07-14	2020-08-06	2020-07-14	2020-08-04	.	NA	2020-07-21	7			NA	N_Cterm	355	Plasma -	< 2 weeks	Male	no
HS000185	500	plasma	IgM	TS-	adult	2020-07-14	2020-08-06	2020-07-14	2020-08-04	.	NA	2020-07-21	7			NA	N_Cterm	724	Plasma -	< 2 weeks	Male	no
HS000185	500	plasma	IgG	TS-	adult	2020-07-14	2020-08-06	2020-07-14	2020-08-04	.	NA	2020-07-21	7			NA	N_Cterm	2493	Plasma -	< 2 weeks	Male	no
HS000185	500	plasma	IgA	TS-	adult	2020-07-14	2020-08-06	2020-07-14	2020-08-04	.	NA	2020-07-21	7			NA	S2	985.5	Plasma -	< 2 weeks	Male	no
HS000185	500	plasma	IgM	TS-	adult	2020-07-14	2020-08-06	2020-07-14	2020-08-04	.	NA	2020-07-21	7			NA	S2	1505	Plasma -	< 2 weeks	Male	no
HS000185	500	plasma	IgM	TS-	adult	2020-07-14	2020-08-06	2020-07-14	2020-08-04	.	NA	2020-07-21	7			NA	N_FL	2418.5	Plasma -	< 2 weeks	Male	no
HS000205	10	saliva	IgM	TS+	child	2020-07-11	2020-07-14	2020-08-06	.	.	0		NA			NA	N_FL	230.5	Saliva +	< 2 weeks	Female	no
HS000205	500	plasma	IgA	TS+	child	2020-07-11	2020-07-14	2020-08-06	.	.	0	2020-08-06	26			NA	N_FL	NA	Plasma +	> 2 weeks	Female	no
HS000205	10	saliva	IgA	TS+	child	2020-07-11	2020-07-14	2020-08-06	.	.	0		NA			NA	N_FL	839	Saliva +	< 2 weeks	Female	no
HS000205	500	plasma	IgG	TS+	child	2020-07-11	2020-07-14	2020-08-06	.	.	0	2020-08-06	26			NA	N_FL	NA	Plasma +	> 2 weeks	Female	no
HS000205	10	saliva	IgM	TS+	child	2020-07-11	2020-07-14	2020-08-06	.	.	0		NA			NA	RBD	214.5	Saliva +	< 2 weeks	Female	no
HS000205	500	plasma	IgA	TS+	child	2020-07-11	2020-07-14	2020-08-06	.	.	0	2020-08-06	26			NA	RBD	5920	Plasma +	> 2 weeks	Female	no
HS000205	10	saliva	IgG	TS+	child	2020-07-11	2020-07-14	2020-08-06	.	.	0		NA			NA	RBD	277	Saliva +	< 2 weeks	Female	no
HS000205	500	plasma	IgM	TS+	child	2020-07-11	2020-07-14	2020-08-06	.	.	0	2020-08-06	26			NA	RBD	1589	Plasma +	> 2 weeks	Female	no
HS000205	10	saliva	IgA	TS+	child	2020-07-11	2020-07-14	2020-08-06	.	.	0		NA			NA	RBD	326	Saliva +	< 2 weeks	Female	no
HS000205	500	plasma	IgG	TS+	child	2020-07-11	2020-07-14	2020-08-06	.	.	0	2020-08-06	26			NA	RBD	80372.5	Plasma +	> 2 weeks	Female	no
HS000205	10	saliva	IgM	TS+	child	2020-07-11	2020-07-14	2020-08-06	.	.	0		NA			NA	S.crg	171.5	Saliva +	< 2 weeks	Female	no
HS000205	500	plasma	IgA	TS+	child	2020-07-11	2020-07-14	2020-08-06	.	.	0	2020-08-06	26			NA	S.crg	3573.5	Plasma +	> 2 weeks	Female	no
HS000205	10	saliva	IgG	TS+	child	2020-07-11	2020-07-14	2020-08-06	.	.	0		NA			NA	S.crg	310	Saliva +	< 2 weeks	Female	no
HS000205	10	saliva	IgG	TS+	child	2020-07-11	2020-07-14	2020-08-06	.	.	0		NA			NA	N_FL	760.5	Saliva +	< 2 weeks	Female	no
HS000205	500	plasma	IgM	TS+	child	2020-07-11	2020-07-14	2020-08-06	.	.	0	2020-08-06	26			NA	N_FL	NA	Plasma +	> 2 weeks	Female	no
HS000205	10	saliva	IgA	TS+	child	2020-07-11	2020-07-14	2020-08-06	.	.	0		NA			NA	S2	1250.5	Saliva +	< 2 weeks	Female	no
HS000205	10	saliva	IgA	TS+	child	2020-07-11	2020-07-14	2020-08-06	.	.	0		NA			NA	S.crg	351	Saliva +	< 2 weeks	Female	no
HS000205	500	plasma	IgG	TS+	child	2020-07-11	2020-07-14	2020-08-06	.	.	0	2020-08-06	26			NA	S.crg	67492	Plasma +	> 2 weeks	Female	no
HS000205	10	saliva	IgM	TS+	child	2020-07-11	2020-07-14	2020-08-06	.	.	0		NA			NA	N_Cterm	192.5	Saliva +	< 2 weeks	Female	no
HS000205	500	plasma	IgA	TS+	child	2020-07-11	2020-07-14	2020-08-06	.	.	0	2020-08-06	26			NA	N_Cterm	NA	Plasma +	> 2 weeks	Female	no
HS000205	10	saliva	IgG	TS+	child	2020-07-11	2020-07-14	2020-08-06	.	.	0		NA			NA	N_Cterm	325	Saliva +	< 2 weeks	Female	no
HS000205	500	plasma	IgM	TS+	child	2020-07-11	2020-07-14	2020-08-06	.	.	0	2020-08-06	26			NA	N_Cterm	NA	Plasma +	> 2 weeks	Female	no
HS000205	10	saliva	IgA	TS+	child	2020-07-11	2020-07-14	2020-08-06	.	.	0		NA			NA	N_Cterm	417	Saliva +	< 2 weeks	Female	no
HS000205	500	plasma	IgG	TS+	child	2020-07-11	2020-07-14	2020-08-06	.	.	0	2020-08-06	26			NA	N_Cterm	NA	Plasma +	> 2 weeks	Female	no
HS000205	10	saliva	IgM	TS+	child	2020-07-11	2020-07-14	2020-08-06	.	.	0		NA			NA	S2	213	Saliva +	< 2 weeks	Female	no
HS000205	500	plasma	IgA	TS+	child	2020-07-11	2020-07-14	2020-08-06	.	.	0	2020-08-06	26			NA	S2	NA	Plasma +	> 2 weeks	Female	no
HS000205	10	saliva	IgG	TS+	child	2020-07-11	2020-07-14	2020-08-06	.	.	0		NA			NA	S2	1207	Saliva +	< 2 weeks	Female	no
HS000205	500	plasma	IgM	TS+	child	2020-07-11	2020-07-14	2020-08-06	.	.	0	2020-08-06	26			NA	S2	NA	Plasma +	> 2 weeks	Female	no
HS000205	500	plasma	IgG	TS+	child	2020-07-11	2020-07-14	2020-08-06	.	.	0	2020-08-06	26			NA	S2	NA	Plasma +	> 2 weeks	Female	no
HS000205	500	plasma	IgM	TS+	child	2020-07-11	2020-07-14	2020-08-06	.	.	0	2020-08-06	26			NA	S.crg	1028	Plasma +	> 2 weeks	Female	no
HS000209	10	saliva	IgG	TS+	child	2020-07-09	2020-07-14	2020-08-13	.	.	0		NA			NA	N_FL	2683.5	Saliva +	< 2 weeks	Female	no
HS000209	500	plasma	IgM	TS+	child	2020-07-09	2020-07-14	2020-08-13	.	.	0	2020-08-13	35			NA	N_FL	NA	Plasma +	> 2 weeks	Female	no
HS000209	10	saliva	IgM	TS+	child	2020-07-09	2020-07-14	2020-08-13	.	.	0		NA			NA	N_FL	396	Saliva +	< 2 weeks	Female	no
HS000209	10	saliva	IgA	TS+	child	2020-07-09	2020-07-14	2020-08-13	.	.	0		NA			NA	N_FL	2114	Saliva +	< 2 weeks	Female	no
HS000209	10	saliva	IgM	TS+	child	2020-07-09	2020-07-14	2020-08-13	.	.	0		NA			NA	RBD	344	Saliva +	< 2 weeks	Female	no
HS000209	10	saliva	IgA	TS+	child	2020-07-09	2020-07-14	2020-08-13	.	.	0		NA			NA	RBD	1706	Saliva +	< 2 weeks	Female	no
HS000209	500	plasma	IgA	TS+	child	2020-07-09	2020-07-14	2020-08-13	.	.	0	2020-08-13	35			NA	N_FL	NA	Plasma +	> 2 weeks	Female	no
HS000209	500	plasma	IgG	TS+	child	2020-07-09	2020-07-14	2020-08-13	.	.	0	2020-08-13	35			NA	N_FL	NA	Plasma +	> 2 weeks	Female	no
HS000209	500	plasma	IgA	TS+	child	2020-07-09	2020-07-14	2020-08-13	.	.	0	2020-08-13	35			NA	RBD	473	Plasma +	> 2 weeks	Female	no
HS000209	500	plasma	IgG	TS+	child	2020-07-09	2020-07-14	2020-08-13	.	.	0	2020-08-13	35			NA	RBD	27909.5	Plasma +	> 2 weeks	Female	no
HS000209	10	saliva	IgG	TS+	child	2020-07-09	2020-07-14	2020-08-13	.	.	0		NA			NA	RBD	682	Saliva +	< 2 weeks	Female	no
HS000209	500	plasma	IgM	TS+	child	2020-07-09	2020-07-14	2020-08-13	.	.	0	2020-08-13	35			NA	RBD	1445	Plasma +	> 2 weeks	Female	no
HS000209	10	saliva	IgG	TS+	child	2020-07-09	2020-07-14	2020-08-13	.	.	0		NA			NA	S.crg	658	Saliva +	< 2 weeks	Female	no
HS000209	500	plasma	IgM	TS+	child	2020-07-09	2020-07-14	2020-08-13	.	.	0	2020-08-13	35			NA	S.crg	737.5	Plasma +	> 2 weeks	Female	no
HS000209	500	plasma	IgA	TS+	child	2020-07-09	2020-07-14	2020-08-13	.	.	0	2020-08-13	35			NA	S.crg	275.5	Plasma +	> 2 weeks	Female	no
HS000209	500	plasma	IgG	TS+	child	2020-07-09	2020-07-14	2020-08-13	.	.	0	2020-08-13	35			NA	S.crg	21946	Plasma +	> 2 weeks	Female	no
HS000209	10	saliva	IgM	TS+	child	2020-07-09	2020-07-14	2020-08-13	.	.	0		NA			NA	N_Cterm	269	Saliva +	< 2 weeks	Female	no
HS000209	10	saliva	IgA	TS+	child	2020-07-09	2020-07-14	2020-08-13	.	.	0		NA			NA	N_Cterm	808	Saliva +	< 2 weeks	Female	no
HS000209	10	saliva	IgG	TS+	child	2020-07-09	2020-07-14	2020-08-13	.	.	0		NA			NA	N_Cterm	823	Saliva +	< 2 weeks	Female	no
HS000209	500	plasma	IgM	TS+	child	2020-07-09	2020-07-14	2020-08-13	.	.	0	2020-08-13	35			NA	N_Cterm	NA	Plasma +	> 2 weeks	Female	no
HS000209	500	plasma	IgA	TS+	child	2020-07-09	2020-07-14	2020-08-13	.	.	0	2020-08-13	35			NA	N_Cterm	NA	Plasma +	> 2 weeks	Female	no
HS000209	500	plasma	IgG	TS+	child	2020-07-09	2020-07-14	2020-08-13	.	.	0	2020-08-13	35			NA	N_Cterm	NA	Plasma +	> 2 weeks	Female	no
HS000209	10	saliva	IgM	TS+	child	2020-07-09	2020-07-14	2020-08-13	.	.	0		NA			NA	S2	783	Saliva +	< 2 weeks	Female	no
HS000209	10	saliva	IgM	TS+	child	2020-07-09	2020-07-14	2020-08-13	.	.	0		NA			NA	S.crg	239	Saliva +	< 2 weeks	Female	no
HS000209	10	saliva	IgA	TS+	child	2020-07-09	2020-07-14	2020-08-13	.	.	0		NA			NA	S.crg	1923.5	Saliva +	< 2 weeks	Female	no
HS000209	10	saliva	IgA	TS+	child	2020-07-09	2020-07-14	2020-08-13	.	.	0		NA			NA	S2	6666.5	Saliva +	< 2 weeks	Female	no
HS000209	10	saliva	IgG	TS+	child	2020-07-09	2020-07-14	2020-08-13	.	.	0		NA			NA	S2	2366.5	Saliva +	< 2 weeks	Female	no
HS000209	500	plasma	IgM	TS+	child	2020-07-09	2020-07-14	2020-08-13	.	.	0	2020-08-13	35			NA	S2	NA	Plasma +	> 2 weeks	Female	no
HS000209	500	plasma	IgA	TS+	child	2020-07-09	2020-07-14	2020-08-13	.	.	0	2020-08-13	35			NA	S2	NA	Plasma +	> 2 weeks	Female	no
HS000209	500	plasma	IgG	TS+	child	2020-07-09	2020-07-14	2020-08-13	.	.	0	2020-08-13	35			NA	S2	NA	Plasma +	> 2 weeks	Female	no
HS000215	500	plasma	IgG	TS-	adult	2020-07-20		2020-07-20			0	2020-07-20	0			NA	RBD	647.5	Plasma -	< 2 weeks	Female	no
HS000215	500	plasma	IgA	TS-	adult	2020-07-20		2020-07-20			0	2020-07-20	0			NA	RBD	260	Plasma -	< 2 weeks	Female	no
HS000215	10	saliva	IgA	TS-	adult	2020-07-20		2020-07-20			0		NA			NA	S2	17633	Saliva -		Female	no
HS000215	500	plasma	IgM	TS-	adult	2020-07-20		2020-07-20			0	2020-07-20	0			NA	S2	763.5	Plasma -	< 2 weeks	Female	no
HS000215	500	plasma	IgG	TS-	adult	2020-07-20		2020-07-20			0	2020-07-20	0			NA	S2	2230	Plasma -	< 2 weeks	Female	no
HS000215	500	plasma	IgA	TS-	adult	2020-07-20		2020-07-20			0	2020-07-20	0			NA	S2	489	Plasma -	< 2 weeks	Female	no
HS000215	10	saliva	IgG	TS-	adult	2020-07-20		2020-07-20			0		NA			NA	RBD	2023	Saliva -		Female	no
HS000215	10	saliva	IgA	TS-	adult	2020-07-20		2020-07-20			0		NA			NA	RBD	3623	Saliva -		Female	no
HS000215	10	saliva	IgM	TS-	adult	2020-07-20		2020-07-20			0		NA			NA	RBD	286.5	Saliva -		Female	no
HS000215	10	saliva	IgG	TS-	adult	2020-07-20		2020-07-20			0		NA			NA	S.crg	191	Saliva -		Female	no
HS000215	500	plasma	IgM	TS-	adult	2020-07-20		2020-07-20			0	2020-07-20	0			NA	S.crg	340	Plasma -	< 2 weeks	Female	no
HS000215	10	saliva	IgG	TS-	adult	2020-07-20		2020-07-20			0		NA			NA	N_Cterm	2234	Saliva -		Female	no
HS000215	10	saliva	IgA	TS-	adult	2020-07-20		2020-07-20			0		NA			NA	N_Cterm	4295.5	Saliva -		Female	no
HS000215	10	saliva	IgM	TS-	adult	2020-07-20		2020-07-20			0		NA			NA	N_Cterm	343	Saliva -		Female	no
HS000215	10	saliva	IgG	TS-	adult	2020-07-20		2020-07-20			0		NA			NA	S2	4080	Saliva -		Female	no
HS000215	500	plasma	IgA	TS-	adult	2020-07-20		2020-07-20			0	2020-07-20	0			NA	N_Cterm	414	Plasma -	< 2 weeks	Female	no
HS000215	10	saliva	IgG	TS-	adult	2020-07-20		2020-07-20			0		NA			NA	N_FL	4807	Saliva -		Female	no
HS000215	10	saliva	IgA	TS-	adult	2020-07-20		2020-07-20			0		NA			NA	N_FL	25355	Saliva -		Female	no
HS000215	500	plasma	IgM	TS-	adult	2020-07-20		2020-07-20			0	2020-07-20	0			NA	N_FL	5063	Plasma -	< 2 weeks	Female	no
HS000215	500	plasma	IgG	TS-	adult	2020-07-20		2020-07-20			0	2020-07-20	0			NA	N_FL	38194	Plasma -	< 2 weeks	Female	no
HS000215	500	plasma	IgA	TS-	adult	2020-07-20		2020-07-20			0	2020-07-20	0			NA	N_FL	6329	Plasma -	< 2 weeks	Female	no
HS000215	500	plasma	IgM	TS-	adult	2020-07-20		2020-07-20			0	2020-07-20	0			NA	RBD	338.5	Plasma -	< 2 weeks	Female	no
HS000215	500	plasma	IgM	TS-	adult	2020-07-20		2020-07-20			0	2020-07-20	0			NA	N_Cterm	771	Plasma -	< 2 weeks	Female	no
HS000215	500	plasma	IgG	TS-	adult	2020-07-20		2020-07-20			0	2020-07-20	0			NA	N_Cterm	1951	Plasma -	< 2 weeks	Female	no
HS000215	500	plasma	IgG	TS-	adult	2020-07-20		2020-07-20			0	2020-07-20	0			NA	S.crg	715	Plasma -	< 2 weeks	Female	no
HS000215	500	plasma	IgA	TS-	adult	2020-07-20		2020-07-20			0	2020-07-20	0			NA	S.crg	266	Plasma -	< 2 weeks	Female	no
HS000215	10	saliva	IgM	TS-	adult	2020-07-20		2020-07-20			0		NA			NA	S2	592	Saliva -		Female	no
HS000215	10	saliva	IgM	TS-	adult	2020-07-20		2020-07-20			0		NA			NA	N_FL	2807	Saliva -		Female	no
HS000215	10	saliva	IgA	TS-	adult	2020-07-20		2020-07-20			0		NA			NA	S.crg	2655	Saliva -		Female	no
HS000215	10	saliva	IgM	TS-	adult	2020-07-20		2020-07-20			0		NA			NA	S.crg	387	Saliva -		Female	no
HS000218	10	saliva	IgM	TS-	adult	2020-07-20	2020-07-27	2020-07-20	.		0		NA			NA	RBD	178	Saliva -		Female	no
HS000218	10	saliva	IgA	TS-	adult	2020-07-20	2020-07-27	2020-07-20	.		0		NA			NA	RBD	1321	Saliva -		Female	no
HS000218	10	saliva	IgM	TS-	adult	2020-07-20	2020-07-27	2020-07-20	.		0		NA			NA	N_FL	375	Saliva -		Female	no
HS000218	10	saliva	IgA	TS-	adult	2020-07-20	2020-07-27	2020-07-20	.		0		NA			NA	N_FL	11691	Saliva -		Female	no
HS000218	10	saliva	IgG	TS-	adult	2020-07-20	2020-07-27	2020-07-20	.		0		NA			NA	N_FL	6804	Saliva -		Female	no
HS000218	500	plasma	IgA	TS-	adult	2020-07-20	2020-07-27	2020-07-20	.		0	2020-07-20	0			NA	N_FL	381.5	Plasma -	< 2 weeks	Female	no
HS000218	500	plasma	IgM	TS-	adult	2020-07-20	2020-07-27	2020-07-20	.		0	2020-07-20	0			NA	N_FL	668	Plasma -	< 2 weeks	Female	no
HS000218	10	saliva	IgG	TS-	adult	2020-07-20	2020-07-27	2020-07-20	.		0		NA			NA	RBD	853.5	Saliva -		Female	no
HS000218	10	saliva	IgM	TS-	adult	2020-07-20	2020-07-27	2020-07-20	.		0		NA			NA	S.crg	140	Saliva -		Female	no
HS000218	10	saliva	IgA	TS-	adult	2020-07-20	2020-07-27	2020-07-20	.		0		NA			NA	S.crg	1136.5	Saliva -		Female	no
HS000218	10	saliva	IgG	TS-	adult	2020-07-20	2020-07-27	2020-07-20	.		0		NA			NA	S.crg	633	Saliva -		Female	no
HS000218	10	saliva	IgM	TS-	adult	2020-07-20	2020-07-27	2020-07-20	.		0		NA			NA	N_Cterm	215	Saliva -		Female	no
HS000218	10	saliva	IgA	TS-	adult	2020-07-20	2020-07-27	2020-07-20	.		0		NA			NA	N_Cterm	1842	Saliva -		Female	no
HS000218	10	saliva	IgG	TS-	adult	2020-07-20	2020-07-27	2020-07-20	.		0		NA			NA	N_Cterm	1132	Saliva -		Female	no
HS000218	10	saliva	IgM	TS-	adult	2020-07-20	2020-07-27	2020-07-20	.		0		NA			NA	S2	217.5	Saliva -		Female	no
HS000218	10	saliva	IgA	TS-	adult	2020-07-20	2020-07-27	2020-07-20	.		0		NA			NA	S2	6309	Saliva -		Female	no
HS000218	10	saliva	IgG	TS-	adult	2020-07-20	2020-07-27	2020-07-20	.		0		NA			NA	S2	2781.5	Saliva -		Female	no
HS000218	500	plasma	IgA	TS-	adult	2020-07-20	2020-07-27	2020-07-20	.		0	2020-07-20	0			NA	S2	264	Plasma -	< 2 weeks	Female	no
HS000218	500	plasma	IgM	TS-	adult	2020-07-20	2020-07-27	2020-07-20	.		0	2020-07-20	0			NA	S2	473	Plasma -	< 2 weeks	Female	no
HS000218	500	plasma	IgG	TS-	adult	2020-07-20	2020-07-27	2020-07-20	.		0	2020-07-20	0			NA	N_FL	5238	Plasma -	< 2 weeks	Female	no
HS000218	500	plasma	IgG	TS-	adult	2020-07-20	2020-07-27	2020-07-20	.		0	2020-07-20	0			NA	RBD	915	Plasma -	< 2 weeks	Female	no
HS000218	500	plasma	IgA	TS-	adult	2020-07-20	2020-07-27	2020-07-20	.		0	2020-07-20	0			NA	RBD	259	Plasma -	< 2 weeks	Female	no
HS000218	500	plasma	IgM	TS-	adult	2020-07-20	2020-07-27	2020-07-20	.		0	2020-07-20	0			NA	RBD	237	Plasma -	< 2 weeks	Female	no
HS000218	500	plasma	IgG	TS-	adult	2020-07-20	2020-07-27	2020-07-20	.		0	2020-07-20	0			NA	S.crg	677	Plasma -	< 2 weeks	Female	no
HS000218	500	plasma	IgA	TS-	adult	2020-07-20	2020-07-27	2020-07-20	.		0	2020-07-20	0			NA	S.crg	208.5	Plasma -	< 2 weeks	Female	no
HS000218	500	plasma	IgM	TS-	adult	2020-07-20	2020-07-27	2020-07-20	.		0	2020-07-20	0			NA	S.crg	215	Plasma -	< 2 weeks	Female	no
HS000218	500	plasma	IgG	TS-	adult	2020-07-20	2020-07-27	2020-07-20	.		0	2020-07-20	0			NA	N_Cterm	2385	Plasma -	< 2 weeks	Female	no
HS000218	500	plasma	IgA	TS-	adult	2020-07-20	2020-07-27	2020-07-20	.		0	2020-07-20	0			NA	N_Cterm	417.5	Plasma -	< 2 weeks	Female	no
HS000218	500	plasma	IgM	TS-	adult	2020-07-20	2020-07-27	2020-07-20	.		0	2020-07-20	0			NA	N_Cterm	313.5	Plasma -	< 2 weeks	Female	no
HS000218	500	plasma	IgG	TS-	adult	2020-07-20	2020-07-27	2020-07-20	.		0	2020-07-20	0			NA	S2	5788	Plasma -	< 2 weeks	Female	no
HS000222	10	saliva	IgM	TS-	child	2020-07-17	2020-07-31	2020-07-31	.	.	NA		NA			NA	N_FL	238	Saliva -		Male	no
HS000222	10	saliva	IgG	TS-	child	2020-07-17	2020-07-31	2020-07-31	.	.	NA		NA			NA	N_FL	829	Saliva -		Male	no
HS000222	10	saliva	IgA	TS-	child	2020-07-17	2020-07-31	2020-07-31	.	.	NA		NA			NA	N_FL	924	Saliva -		Male	no
HS000222	10	saliva	IgM	TS-	child	2020-07-17	2020-07-31	2020-07-31	.	.	NA		NA			NA	RBD	148.5	Saliva -		Male	no
HS000222	10	saliva	IgG	TS-	child	2020-07-17	2020-07-31	2020-07-31	.	.	NA		NA			NA	RBD	268.5	Saliva -		Male	no
HS000222	10	saliva	IgA	TS-	child	2020-07-17	2020-07-31	2020-07-31	.	.	NA		NA			NA	RBD	383	Saliva -		Male	no
HS000222	10	saliva	IgM	TS-	child	2020-07-17	2020-07-31	2020-07-31	.	.	NA		NA			NA	S.crg	118.5	Saliva -		Male	no
HS000222	10	saliva	IgG	TS-	child	2020-07-17	2020-07-31	2020-07-31	.	.	NA		NA			NA	S.crg	189	Saliva -		Male	no
HS000222	10	saliva	IgA	TS-	child	2020-07-17	2020-07-31	2020-07-31	.	.	NA		NA			NA	S.crg	387.5	Saliva -		Male	no
HS000222	10	saliva	IgM	TS-	child	2020-07-17	2020-07-31	2020-07-31	.	.	NA		NA			NA	N_Cterm	220	Saliva -		Male	no
HS000222	10	saliva	IgG	TS-	child	2020-07-17	2020-07-31	2020-07-31	.	.	NA		NA			NA	N_Cterm	529	Saliva -		Male	no
HS000222	10	saliva	IgA	TS-	child	2020-07-17	2020-07-31	2020-07-31	.	.	NA		NA			NA	N_Cterm	464	Saliva -		Male	no
HS000222	10	saliva	IgM	TS-	child	2020-07-17	2020-07-31	2020-07-31	.	.	NA		NA			NA	S2	183	Saliva -		Male	no
HS000222	10	saliva	IgG	TS-	child	2020-07-17	2020-07-31	2020-07-31	.	.	NA		NA			NA	S2	1139	Saliva -		Male	no
HS000222	10	saliva	IgA	TS-	child	2020-07-17	2020-07-31	2020-07-31	.	.	NA		NA			NA	S2	965	Saliva -		Male	no
HS000222	500	plasma	IgM	TS-	child	2020-07-17	2020-07-31	2020-07-31	.	.	NA	2020-07-31	14			NA	N_FL	1861	Plasma -	> 2 weeks	Male	no
HS000222	500	plasma	IgG	TS-	child	2020-07-17	2020-07-31	2020-07-31	.	.	NA	2020-07-31	14			NA	S2	7127.5	Plasma -	> 2 weeks	Male	no
HS000222	500	plasma	IgA	TS-	child	2020-07-17	2020-07-31	2020-07-31	.	.	NA	2020-07-31	14			NA	S2	221	Plasma -	> 2 weeks	Male	no
HS000222	500	plasma	IgG	TS-	child	2020-07-17	2020-07-31	2020-07-31	.	.	NA	2020-07-31	14			NA	N_FL	6549.5	Plasma -	> 2 weeks	Male	no
HS000222	500	plasma	IgA	TS-	child	2020-07-17	2020-07-31	2020-07-31	.	.	NA	2020-07-31	14			NA	N_FL	356	Plasma -	> 2 weeks	Male	no
HS000222	500	plasma	IgM	TS-	child	2020-07-17	2020-07-31	2020-07-31	.	.	NA	2020-07-31	14			NA	RBD	1067	Plasma -	> 2 weeks	Male	no
HS000222	500	plasma	IgG	TS-	child	2020-07-17	2020-07-31	2020-07-31	.	.	NA	2020-07-31	14			NA	RBD	1501	Plasma -	> 2 weeks	Male	no
HS000222	500	plasma	IgA	TS-	child	2020-07-17	2020-07-31	2020-07-31	.	.	NA	2020-07-31	14			NA	RBD	168	Plasma -	> 2 weeks	Male	no
HS000222	500	plasma	IgM	TS-	child	2020-07-17	2020-07-31	2020-07-31	.	.	NA	2020-07-31	14			NA	S.crg	416	Plasma -	> 2 weeks	Male	no
HS000222	500	plasma	IgG	TS-	child	2020-07-17	2020-07-31	2020-07-31	.	.	NA	2020-07-31	14			NA	S.crg	1291	Plasma -	> 2 weeks	Male	no
HS000222	500	plasma	IgA	TS-	child	2020-07-17	2020-07-31	2020-07-31	.	.	NA	2020-07-31	14			NA	S.crg	172	Plasma -	> 2 weeks	Male	no
HS000222	500	plasma	IgM	TS-	child	2020-07-17	2020-07-31	2020-07-31	.	.	NA	2020-07-31	14			NA	N_Cterm	629.5	Plasma -	> 2 weeks	Male	no
HS000222	500	plasma	IgG	TS-	child	2020-07-17	2020-07-31	2020-07-31	.	.	NA	2020-07-31	14			NA	N_Cterm	5751	Plasma -	> 2 weeks	Male	no
HS000222	500	plasma	IgA	TS-	child	2020-07-17	2020-07-31	2020-07-31	.	.	NA	2020-07-31	14			NA	N_Cterm	240	Plasma -	> 2 weeks	Male	no
HS000222	500	plasma	IgM	TS-	child	2020-07-17	2020-07-31	2020-07-31	.	.	NA	2020-07-31	14			NA	S2	1186	Plasma -	> 2 weeks	Male	no
HS000242	500	plasma	IgA	TS+	child	2020-07-14	2020-07-27	2020-07-14	.	.	0	2020-07-21	7			NA	N_FL	3594.5	Plasma +	< 2 weeks	Female	no
HS000242	10	saliva	IgA	TS+	child	2020-07-14	2020-07-27	2020-07-14	.	.	0		NA			NA	N_FL	492.5	Saliva +	< 2 weeks	Female	no
HS000242	10	saliva	IgM	TS+	child	2020-07-14	2020-07-27	2020-07-14	.	.	0		NA			NA	N_FL	213	Saliva +	< 2 weeks	Female	no
HS000242	10	saliva	IgG	TS+	child	2020-07-14	2020-07-27	2020-07-14	.	.	0		NA			NA	N_FL	332	Saliva +	< 2 weeks	Female	no
HS000242	500	plasma	IgM	TS+	child	2020-07-14	2020-07-27	2020-07-14	.	.	0	2020-07-21	7			NA	N_FL	4528	Plasma +	< 2 weeks	Female	no
HS000242	500	plasma	IgG	TS+	child	2020-07-14	2020-07-27	2020-07-14	.	.	0	2020-07-21	7			NA	N_FL	39089	Plasma +	< 2 weeks	Female	no
HS000242	500	plasma	IgA	TS+	child	2020-07-14	2020-07-27	2020-07-14	.	.	0	2020-07-21	7			NA	RBD	11023	Plasma +	< 2 weeks	Female	no
HS000242	10	saliva	IgA	TS+	child	2020-07-14	2020-07-27	2020-07-14	.	.	0		NA			NA	RBD	1010.5	Saliva +	< 2 weeks	Female	no
HS000242	10	saliva	IgM	TS+	child	2020-07-14	2020-07-27	2020-07-14	.	.	0		NA			NA	RBD	222.5	Saliva +	< 2 weeks	Female	no
HS000242	10	saliva	IgG	TS+	child	2020-07-14	2020-07-27	2020-07-14	.	.	0		NA			NA	RBD	448	Saliva +	< 2 weeks	Female	no
HS000242	500	plasma	IgM	TS+	child	2020-07-14	2020-07-27	2020-07-14	.	.	0	2020-07-21	7			NA	RBD	3955	Plasma +	< 2 weeks	Female	no
HS000242	500	plasma	IgG	TS+	child	2020-07-14	2020-07-27	2020-07-14	.	.	0	2020-07-21	7			NA	RBD	21601	Plasma +	< 2 weeks	Female	no
HS000242	500	plasma	IgA	TS+	child	2020-07-14	2020-07-27	2020-07-14	.	.	0	2020-07-21	7			NA	S.crg	17473.5	Plasma +	< 2 weeks	Female	no
HS000242	10	saliva	IgA	TS+	child	2020-07-14	2020-07-27	2020-07-14	.	.	0		NA			NA	S.crg	2493.5	Saliva +	< 2 weeks	Female	no
HS000242	10	saliva	IgM	TS+	child	2020-07-14	2020-07-27	2020-07-14	.	.	0		NA			NA	S.crg	269	Saliva +	< 2 weeks	Female	no
HS000242	10	saliva	IgG	TS+	child	2020-07-14	2020-07-27	2020-07-14	.	.	0		NA			NA	S.crg	418	Saliva +	< 2 weeks	Female	no
HS000242	500	plasma	IgM	TS+	child	2020-07-14	2020-07-27	2020-07-14	.	.	0	2020-07-21	7			NA	S.crg	7056	Plasma +	< 2 weeks	Female	no
HS000242	500	plasma	IgG	TS+	child	2020-07-14	2020-07-27	2020-07-14	.	.	0	2020-07-21	7			NA	S.crg	32264	Plasma +	< 2 weeks	Female	no
HS000242	500	plasma	IgA	TS+	child	2020-07-14	2020-07-27	2020-07-14	.	.	0	2020-07-21	7			NA	N_Cterm	869	Plasma +	< 2 weeks	Female	no
HS000242	10	saliva	IgA	TS+	child	2020-07-14	2020-07-27	2020-07-14	.	.	0		NA			NA	N_Cterm	346	Saliva +	< 2 weeks	Female	no
HS000242	10	saliva	IgM	TS+	child	2020-07-14	2020-07-27	2020-07-14	.	.	0		NA			NA	N_Cterm	183.5	Saliva +	< 2 weeks	Female	no
HS000242	10	saliva	IgG	TS+	child	2020-07-14	2020-07-27	2020-07-14	.	.	0		NA			NA	N_Cterm	275	Saliva +	< 2 weeks	Female	no
HS000242	500	plasma	IgM	TS+	child	2020-07-14	2020-07-27	2020-07-14	.	.	0	2020-07-21	7			NA	N_Cterm	1505	Plasma +	< 2 weeks	Female	no
HS000242	500	plasma	IgG	TS+	child	2020-07-14	2020-07-27	2020-07-14	.	.	0	2020-07-21	7			NA	N_Cterm	7125	Plasma +	< 2 weeks	Female	no
HS000242	500	plasma	IgA	TS+	child	2020-07-14	2020-07-27	2020-07-14	.	.	0	2020-07-21	7			NA	S2	23949	Plasma +	< 2 weeks	Female	no
HS000242	10	saliva	IgA	TS+	child	2020-07-14	2020-07-27	2020-07-14	.	.	0		NA			NA	S2	1912	Saliva +	< 2 weeks	Female	no
HS000242	10	saliva	IgM	TS+	child	2020-07-14	2020-07-27	2020-07-14	.	.	0		NA			NA	S2	240.5	Saliva +	< 2 weeks	Female	no
HS000242	10	saliva	IgG	TS+	child	2020-07-14	2020-07-27	2020-07-14	.	.	0		NA			NA	S2	2310.5	Saliva +	< 2 weeks	Female	no
HS000242	500	plasma	IgM	TS+	child	2020-07-14	2020-07-27	2020-07-14	.	.	0	2020-07-21	7			NA	S2	14265	Plasma +	< 2 weeks	Female	no
HS000242	500	plasma	IgG	TS+	child	2020-07-14	2020-07-27	2020-07-14	.	.	0	2020-07-21	7			NA	S2	73582	Plasma +	< 2 weeks	Female	no
HS000243	10	saliva	IgG	TS+	child	2020-07-13	2020-07-14	2020-07-14	2020-08-11	2020-07-13	0		NA	< 14	< 14	0	N_Cterm	395	Saliva +	< 2 weeks	Female	yes
HS000243	10	saliva	IgM	TS+	child	2020-07-13	2020-07-14	2020-07-14	2020-08-11	2020-07-13	0		NA	< 14	< 14	0	N_Cterm	239.5	Saliva +	< 2 weeks	Female	yes
HS000243	10	saliva	IgA	TS+	child	2020-07-13	2020-07-14	2020-07-14	2020-08-11	2020-07-13	0		NA	< 14	< 14	0	S.crg	4551	Saliva +	< 2 weeks	Female	yes
HS000243	10	saliva	IgM	TS+	child	2020-07-13	2020-07-14	2020-07-14	2020-08-11	2020-07-13	0		NA	< 14	< 14	0	S2	1078.5	Saliva +	< 2 weeks	Female	yes
HS000243	500	plasma	IgM	TS+	child	2020-07-13	2020-07-14	2020-07-14	2020-08-11	2020-07-13	0	2020-07-21	8	< 14	8	0	S2	NA	Plasma +	< 2 weeks	Female	yes
HS000243	500	plasma	IgG	TS+	child	2020-07-13	2020-07-14	2020-07-14	2020-08-11	2020-07-13	0	2020-07-21	8	< 14	8	0	S2	NA	Plasma +	< 2 weeks	Female	yes
HS000243	10	saliva	IgM	TS+	child	2020-07-13	2020-07-14	2020-07-14	2020-08-11	2020-07-13	0		NA	< 14	< 14	0	N_FL	318	Saliva +	< 2 weeks	Female	yes
HS000243	500	plasma	IgM	TS+	child	2020-07-13	2020-07-14	2020-07-14	2020-08-11	2020-07-13	0	2020-07-21	8	< 14	8	0	N_FL	NA	Plasma +	< 2 weeks	Female	yes
HS000243	500	plasma	IgG	TS+	child	2020-07-13	2020-07-14	2020-07-14	2020-08-11	2020-07-13	0	2020-07-21	8	< 14	8	0	N_FL	NA	Plasma +	< 2 weeks	Female	yes
HS000243	500	plasma	IgA	TS+	child	2020-07-13	2020-07-14	2020-07-14	2020-08-11	2020-07-13	0	2020-07-21	8	< 14	8	0	RBD	2219	Plasma +	< 2 weeks	Female	yes
HS000243	10	saliva	IgA	TS+	child	2020-07-13	2020-07-14	2020-07-14	2020-08-11	2020-07-13	0		NA	< 14	< 14	0	RBD	1688.5	Saliva +	< 2 weeks	Female	yes
HS000243	500	plasma	IgM	TS+	child	2020-07-13	2020-07-14	2020-07-14	2020-08-11	2020-07-13	0	2020-07-21	8	< 14	8	0	N_Cterm	NA	Plasma +	< 2 weeks	Female	yes
HS000243	500	plasma	IgM	TS+	child	2020-07-13	2020-07-14	2020-07-14	2020-08-11	2020-07-13	0	2020-07-21	8	< 14	8	0	RBD	6982.5	Plasma +	< 2 weeks	Female	yes
HS000243	500	plasma	IgG	TS+	child	2020-07-13	2020-07-14	2020-07-14	2020-08-11	2020-07-13	0	2020-07-21	8	< 14	8	0	RBD	13363	Plasma +	< 2 weeks	Female	yes
HS000243	500	plasma	IgA	TS+	child	2020-07-13	2020-07-14	2020-07-14	2020-08-11	2020-07-13	0	2020-07-21	8	< 14	8	0	S.crg	18483	Plasma +	< 2 weeks	Female	yes
HS000243	500	plasma	IgA	TS+	child	2020-07-13	2020-07-14	2020-07-14	2020-08-11	2020-07-13	0	2020-07-21	8	< 14	8	0	N_FL	NA	Plasma +	< 2 weeks	Female	yes
HS000243	10	saliva	IgA	TS+	child	2020-07-13	2020-07-14	2020-07-14	2020-08-11	2020-07-13	0		NA	< 14	< 14	0	N_FL	768	Saliva +	< 2 weeks	Female	yes
HS000243	10	saliva	IgG	TS+	child	2020-07-13	2020-07-14	2020-07-14	2020-08-11	2020-07-13	0		NA	< 14	< 14	0	N_FL	459	Saliva +	< 2 weeks	Female	yes
HS000243	10	saliva	IgM	TS+	child	2020-07-13	2020-07-14	2020-07-14	2020-08-11	2020-07-13	0		NA	< 14	< 14	0	S.crg	1994	Saliva +	< 2 weeks	Female	yes
HS000243	500	plasma	IgM	TS+	child	2020-07-13	2020-07-14	2020-07-14	2020-08-11	2020-07-13	0	2020-07-21	8	< 14	8	0	S.crg	3513	Plasma +	< 2 weeks	Female	yes
HS000243	500	plasma	IgG	TS+	child	2020-07-13	2020-07-14	2020-07-14	2020-08-11	2020-07-13	0	2020-07-21	8	< 14	8	0	S.crg	23474.5	Plasma +	< 2 weeks	Female	yes
HS000243	500	plasma	IgA	TS+	child	2020-07-13	2020-07-14	2020-07-14	2020-08-11	2020-07-13	0	2020-07-21	8	< 14	8	0	N_Cterm	NA	Plasma +	< 2 weeks	Female	yes
HS000243	10	saliva	IgA	TS+	child	2020-07-13	2020-07-14	2020-07-14	2020-08-11	2020-07-13	0		NA	< 14	< 14	0	N_Cterm	700.5	Saliva +	< 2 weeks	Female	yes
HS000243	10	saliva	IgA	TS+	child	2020-07-13	2020-07-14	2020-07-14	2020-08-11	2020-07-13	0		NA	< 14	< 14	0	S2	22174	Saliva +	< 2 weeks	Female	yes
HS000243	10	saliva	IgG	TS+	child	2020-07-13	2020-07-14	2020-07-14	2020-08-11	2020-07-13	0		NA	< 14	< 14	0	S2	2947	Saliva +	< 2 weeks	Female	yes
HS000243	500	plasma	IgG	TS+	child	2020-07-13	2020-07-14	2020-07-14	2020-08-11	2020-07-13	0	2020-07-21	8	< 14	8	0	N_Cterm	NA	Plasma +	< 2 weeks	Female	yes
HS000243	500	plasma	IgA	TS+	child	2020-07-13	2020-07-14	2020-07-14	2020-08-11	2020-07-13	0	2020-07-21	8	< 14	8	0	S2	NA	Plasma +	< 2 weeks	Female	yes
HS000243	10	saliva	IgG	TS+	child	2020-07-13	2020-07-14	2020-07-14	2020-08-11	2020-07-13	0		NA	< 14	< 14	0	RBD	363	Saliva +	< 2 weeks	Female	yes
HS000243	10	saliva	IgM	TS+	child	2020-07-13	2020-07-14	2020-07-14	2020-08-11	2020-07-13	0		NA	< 14	< 14	0	RBD	964.5	Saliva +	< 2 weeks	Female	yes
HS000243	10	saliva	IgG	TS+	child	2020-07-13	2020-07-14	2020-07-14	2020-08-11	2020-07-13	0		NA	< 14	< 14	0	S.crg	674.5	Saliva +	< 2 weeks	Female	yes
HS000247	10	saliva	IgG	TS-	child						NA		NA			NA	RBD	241.5	Saliva -		Male	no
HS000247	10	saliva	IgA	TS-	child						NA		NA			NA	RBD	258.5	Saliva -		Male	no
HS000247	10	saliva	IgM	TS-	child						NA		NA			NA	N_FL	211.5	Saliva -		Male	no
HS000247	10	saliva	IgG	TS-	child						NA		NA			NA	N_FL	1421.5	Saliva -		Male	no
HS000247	10	saliva	IgA	TS-	child						NA		NA			NA	N_FL	818	Saliva -		Male	no
HS000247	10	saliva	IgM	TS-	child						NA		NA			NA	RBD	158	Saliva -		Male	no
HS000247	10	saliva	IgM	TS-	child						NA		NA			NA	S.crg	130	Saliva -		Male	no
HS000247	10	saliva	IgG	TS-	child						NA		NA			NA	S.crg	188	Saliva -		Male	no
HS000247	10	saliva	IgA	TS-	child						NA		NA			NA	S.crg	301	Saliva -		Male	no
HS000247	10	saliva	IgM	TS-	child						NA		NA			NA	N_Cterm	197	Saliva -		Male	no
HS000247	10	saliva	IgG	TS-	child						NA		NA			NA	N_Cterm	317	Saliva -		Male	no
HS000247	10	saliva	IgA	TS-	child						NA		NA			NA	N_Cterm	429.5	Saliva -		Male	no
HS000247	10	saliva	IgM	TS-	child						NA		NA			NA	S2	142	Saliva -		Male	no
HS000247	10	saliva	IgG	TS-	child						NA		NA			NA	S2	426	Saliva -		Male	no
HS000247	10	saliva	IgA	TS-	child						NA		NA			NA	S2	788	Saliva -		Male	no
HS000287	10	saliva	IgA	TS+	child	2020-08-11		2020-08-11			7		NA			NA	RBD	1564	Saliva +	< 2 weeks	Female	no
HS000287	10	saliva	IgG	TS+	child	2020-08-11		2020-08-11			7		NA			NA	RBD	357	Saliva +	< 2 weeks	Female	no
HS000287	10	saliva	IgA	TS+	child	2020-08-11		2020-08-11			7		NA			NA	N_FL	1089	Saliva +	< 2 weeks	Female	no
HS000287	10	saliva	IgG	TS+	child	2020-08-11		2020-08-11			7		NA			NA	N_FL	790	Saliva +	< 2 weeks	Female	no
HS000287	10	saliva	IgG	TS+	child	2020-08-11		2020-08-11			7		NA			NA	N_Cterm	390.5	Saliva +	< 2 weeks	Female	no
HS000287	500	plasma	IgM	TS+	child	2020-08-11		2020-08-11			7	2020-08-11	0			NA	N_Cterm	NA	Plasma +	< 2 weeks	Female	no
HS000287	500	plasma	IgM	TS+	child	2020-08-11		2020-08-11			7	2020-08-11	0			NA	RBD	1150	Plasma +	< 2 weeks	Female	no
HS000287	500	plasma	IgG	TS+	child	2020-08-11		2020-08-11			7	2020-08-11	0			NA	RBD	47396.5	Plasma +	< 2 weeks	Female	no
HS000287	500	plasma	IgA	TS+	child	2020-08-11		2020-08-11			7	2020-08-11	0			NA	S.crg	6062	Plasma +	< 2 weeks	Female	no
HS000287	10	saliva	IgM	TS+	child	2020-08-11		2020-08-11			7		NA			NA	S.crg	249.5	Saliva +	< 2 weeks	Female	no
HS000287	10	saliva	IgA	TS+	child	2020-08-11		2020-08-11			7		NA			NA	S.crg	1371	Saliva +	< 2 weeks	Female	no
HS000287	10	saliva	IgG	TS+	child	2020-08-11		2020-08-11			7		NA			NA	S.crg	419	Saliva +	< 2 weeks	Female	no
HS000287	500	plasma	IgM	TS+	child	2020-08-11		2020-08-11			7	2020-08-11	0			NA	S.crg	1159.5	Plasma +	< 2 weeks	Female	no
HS000287	500	plasma	IgA	TS+	child	2020-08-11		2020-08-11			7	2020-08-11	0			NA	N_FL	NA	Plasma +	< 2 weeks	Female	no
HS000287	10	saliva	IgM	TS+	child	2020-08-11		2020-08-11			7		NA			NA	N_FL	223	Saliva +	< 2 weeks	Female	no
HS000287	500	plasma	IgA	TS+	child	2020-08-11		2020-08-11			7	2020-08-11	0			NA	RBD	8828	Plasma +	< 2 weeks	Female	no
HS000287	10	saliva	IgM	TS+	child	2020-08-11		2020-08-11			7		NA			NA	RBD	225	Saliva +	< 2 weeks	Female	no
HS000287	500	plasma	IgG	TS+	child	2020-08-11		2020-08-11			7	2020-08-11	0			NA	S.crg	41812	Plasma +	< 2 weeks	Female	no
HS000287	500	plasma	IgA	TS+	child	2020-08-11		2020-08-11			7	2020-08-11	0			NA	N_Cterm	NA	Plasma +	< 2 weeks	Female	no
HS000287	500	plasma	IgG	TS+	child	2020-08-11		2020-08-11			7	2020-08-11	0			NA	N_Cterm	NA	Plasma +	< 2 weeks	Female	no
HS000287	500	plasma	IgA	TS+	child	2020-08-11		2020-08-11			7	2020-08-11	0			NA	S2	NA	Plasma +	< 2 weeks	Female	no
HS000287	10	saliva	IgM	TS+	child	2020-08-11		2020-08-11			7		NA			NA	S2	234	Saliva +	< 2 weeks	Female	no
HS000287	10	saliva	IgA	TS+	child	2020-08-11		2020-08-11			7		NA			NA	S2	2218	Saliva +	< 2 weeks	Female	no
HS000287	10	saliva	IgG	TS+	child	2020-08-11		2020-08-11			7		NA			NA	S2	871	Saliva +	< 2 weeks	Female	no
HS000287	500	plasma	IgM	TS+	child	2020-08-11		2020-08-11			7	2020-08-11	0			NA	S2	NA	Plasma +	< 2 weeks	Female	no
HS000287	500	plasma	IgG	TS+	child	2020-08-11		2020-08-11			7	2020-08-11	0			NA	S2	NA	Plasma +	< 2 weeks	Female	no
HS000287	500	plasma	IgM	TS+	child	2020-08-11		2020-08-11			7	2020-08-11	0			NA	N_FL	NA	Plasma +	< 2 weeks	Female	no
HS000287	500	plasma	IgG	TS+	child	2020-08-11		2020-08-11			7	2020-08-11	0			NA	N_FL	NA	Plasma +	< 2 weeks	Female	no
HS000287	10	saliva	IgM	TS+	child	2020-08-11		2020-08-11			7		NA			NA	N_Cterm	189.5	Saliva +	< 2 weeks	Female	no
HS000287	10	saliva	IgA	TS+	child	2020-08-11		2020-08-11			7		NA			NA	N_Cterm	584.5	Saliva +	< 2 weeks	Female	no
HS000290	10	saliva	IgM	TS-	adult	2020-06-25	.	2020-07-24	.	.	0		NA			NA	N_FL	217	Saliva -	< 2 weeks	Female	no
HS000290	10	saliva	IgG	TS-	adult	2020-06-25	.	2020-07-24	.	.	0		NA			NA	N_FL	842	Saliva -	< 2 weeks	Female	no
HS000290	10	saliva	IgA	TS-	adult	2020-06-25	.	2020-07-24	.	.	0		NA			NA	N_FL	1740.5	Saliva -	< 2 weeks	Female	no
HS000290	10	saliva	IgM	TS-	adult	2020-06-25	.	2020-07-24	.	.	0		NA			NA	RBD	163	Saliva -	< 2 weeks	Female	no
HS000290	10	saliva	IgG	TS-	adult	2020-06-25	.	2020-07-24	.	.	0		NA			NA	S.crg	361	Saliva -	< 2 weeks	Female	no
HS000290	10	saliva	IgA	TS-	adult	2020-06-25	.	2020-07-24	.	.	0		NA			NA	S.crg	507.5	Saliva -	< 2 weeks	Female	no
HS000290	10	saliva	IgM	TS-	adult	2020-06-25	.	2020-07-24	.	.	0		NA			NA	N_Cterm	198.5	Saliva -	< 2 weeks	Female	no
HS000290	10	saliva	IgG	TS-	adult	2020-06-25	.	2020-07-24	.	.	0		NA			NA	N_Cterm	745	Saliva -	< 2 weeks	Female	no
HS000290	10	saliva	IgA	TS-	adult	2020-06-25	.	2020-07-24	.	.	0		NA			NA	N_Cterm	799.5	Saliva -	< 2 weeks	Female	no
HS000290	10	saliva	IgM	TS-	adult	2020-06-25	.	2020-07-24	.	.	0		NA			NA	S2	192.5	Saliva -	< 2 weeks	Female	no
HS000290	10	saliva	IgG	TS-	adult	2020-06-25	.	2020-07-24	.	.	0		NA			NA	S2	1063.5	Saliva -	< 2 weeks	Female	no
HS000290	10	saliva	IgA	TS-	adult	2020-06-25	.	2020-07-24	.	.	0		NA			NA	S2	1666	Saliva -	< 2 weeks	Female	no
HS000290	500	plasma	IgA	TS-	adult	2020-06-25	.	2020-07-24	.	.	0	2020-07-24	29			NA	N_FL	428.5	Plasma -	> 2 weeks	Female	no
HS000290	500	plasma	IgM	TS-	adult	2020-06-25	.	2020-07-24	.	.	0	2020-07-24	29			NA	N_FL	1853	Plasma -	> 2 weeks	Female	no
HS000290	500	plasma	IgA	TS-	adult	2020-06-25	.	2020-07-24	.	.	0	2020-07-24	29			NA	RBD	170.5	Plasma -	> 2 weeks	Female	no
HS000290	10	saliva	IgG	TS-	adult	2020-06-25	.	2020-07-24	.	.	0		NA			NA	RBD	516	Saliva -	< 2 weeks	Female	no
HS000290	500	plasma	IgG	TS-	adult	2020-06-25	.	2020-07-24	.	.	0	2020-07-24	29			NA	RBD	367	Plasma -	> 2 weeks	Female	no
HS000290	500	plasma	IgM	TS-	adult	2020-06-25	.	2020-07-24	.	.	0	2020-07-24	29			NA	RBD	433.5	Plasma -	> 2 weeks	Female	no
HS000290	500	plasma	IgA	TS-	adult	2020-06-25	.	2020-07-24	.	.	0	2020-07-24	29			NA	S.crg	272	Plasma -	> 2 weeks	Female	no
HS000290	500	plasma	IgG	TS-	adult	2020-06-25	.	2020-07-24	.	.	0	2020-07-24	29			NA	S.crg	424	Plasma -	> 2 weeks	Female	no
HS000290	500	plasma	IgM	TS-	adult	2020-06-25	.	2020-07-24	.	.	0	2020-07-24	29			NA	S.crg	314	Plasma -	> 2 weeks	Female	no
HS000290	500	plasma	IgA	TS-	adult	2020-06-25	.	2020-07-24	.	.	0	2020-07-24	29			NA	N_Cterm	210	Plasma -	> 2 weeks	Female	no
HS000290	500	plasma	IgG	TS-	adult	2020-06-25	.	2020-07-24	.	.	0	2020-07-24	29			NA	N_Cterm	1846	Plasma -	> 2 weeks	Female	no
HS000290	500	plasma	IgM	TS-	adult	2020-06-25	.	2020-07-24	.	.	0	2020-07-24	29			NA	N_Cterm	428	Plasma -	> 2 weeks	Female	no
HS000290	500	plasma	IgA	TS-	adult	2020-06-25	.	2020-07-24	.	.	0	2020-07-24	29			NA	S2	336	Plasma -	> 2 weeks	Female	no
HS000290	500	plasma	IgG	TS-	adult	2020-06-25	.	2020-07-24	.	.	0	2020-07-24	29			NA	S2	1565	Plasma -	> 2 weeks	Female	no
HS000290	500	plasma	IgM	TS-	adult	2020-06-25	.	2020-07-24	.	.	0	2020-07-24	29			NA	S2	407.5	Plasma -	> 2 weeks	Female	no
HS000290	500	plasma	IgG	TS-	adult	2020-06-25	.	2020-07-24	.	.	0	2020-07-24	29			NA	N_FL	3774	Plasma -	> 2 weeks	Female	no
HS000290	10	saliva	IgA	TS-	adult	2020-06-25	.	2020-07-24	.	.	0		NA			NA	RBD	478	Saliva -	< 2 weeks	Female	no
HS000290	10	saliva	IgM	TS-	adult	2020-06-25	.	2020-07-24	.	.	0		NA			NA	S.crg	135	Saliva -	< 2 weeks	Female	no
HS000291	10	saliva	IgM	TS-	adult	2020-06-25	.	2020-07-24	.	.	NA		NA			NA	N_FL	240	Saliva -		Male	no
HS000291	10	saliva	IgA	TS-	adult	2020-06-25	.	2020-07-24	.	.	NA		NA			NA	RBD	415	Saliva -		Male	no
HS000291	10	saliva	IgM	TS-	adult	2020-06-25	.	2020-07-24	.	.	NA		NA			NA	S.crg	128.5	Saliva -		Male	no
HS000291	10	saliva	IgG	TS-	adult	2020-06-25	.	2020-07-24	.	.	NA		NA			NA	S.crg	206	Saliva -		Male	no
HS000291	10	saliva	IgA	TS-	adult	2020-06-25	.	2020-07-24	.	.	NA		NA			NA	S.crg	471	Saliva -		Male	no
HS000291	10	saliva	IgM	TS-	adult	2020-06-25	.	2020-07-24	.	.	NA		NA			NA	N_Cterm	197.5	Saliva -		Male	no
HS000291	10	saliva	IgG	TS-	adult	2020-06-25	.	2020-07-24	.	.	NA		NA			NA	N_Cterm	379	Saliva -		Male	no
HS000291	10	saliva	IgA	TS-	adult	2020-06-25	.	2020-07-24	.	.	NA		NA			NA	N_Cterm	1032	Saliva -		Male	no
HS000291	10	saliva	IgM	TS-	adult	2020-06-25	.	2020-07-24	.	.	NA		NA			NA	S2	311	Saliva -		Male	no
HS000291	10	saliva	IgG	TS-	adult	2020-06-25	.	2020-07-24	.	.	NA		NA			NA	S2	794	Saliva -		Male	no
HS000291	10	saliva	IgG	TS-	adult	2020-06-25	.	2020-07-24	.	.	NA		NA			NA	N_FL	757	Saliva -		Male	no
HS000291	10	saliva	IgA	TS-	adult	2020-06-25	.	2020-07-24	.	.	NA		NA			NA	N_FL	4843	Saliva -		Male	no
HS000291	10	saliva	IgM	TS-	adult	2020-06-25	.	2020-07-24	.	.	NA		NA			NA	RBD	151	Saliva -		Male	no
HS000291	10	saliva	IgG	TS-	adult	2020-06-25	.	2020-07-24	.	.	NA		NA			NA	RBD	258	Saliva -		Male	no
HS000291	500	plasma	IgA	TS-	adult	2020-06-25	.	2020-07-24	.	.	NA	2020-07-24	29			NA	N_FL	333	Plasma -	> 2 weeks	Male	no
HS000291	500	plasma	IgA	TS-	adult	2020-06-25	.	2020-07-24	.	.	NA	2020-07-24	29			NA	S2	622	Plasma -	> 2 weeks	Male	no
HS000291	500	plasma	IgG	TS-	adult	2020-06-25	.	2020-07-24	.	.	NA	2020-07-24	29			NA	N_FL	5799	Plasma -	> 2 weeks	Male	no
HS000291	500	plasma	IgM	TS-	adult	2020-06-25	.	2020-07-24	.	.	NA	2020-07-24	29			NA	N_FL	1636	Plasma -	> 2 weeks	Male	no
HS000291	500	plasma	IgA	TS-	adult	2020-06-25	.	2020-07-24	.	.	NA	2020-07-24	29			NA	RBD	154	Plasma -	> 2 weeks	Male	no
HS000291	500	plasma	IgG	TS-	adult	2020-06-25	.	2020-07-24	.	.	NA	2020-07-24	29			NA	RBD	1030	Plasma -	> 2 weeks	Male	no
HS000291	500	plasma	IgM	TS-	adult	2020-06-25	.	2020-07-24	.	.	NA	2020-07-24	29			NA	RBD	308	Plasma -	> 2 weeks	Male	no
HS000291	500	plasma	IgA	TS-	adult	2020-06-25	.	2020-07-24	.	.	NA	2020-07-24	29			NA	S.crg	179	Plasma -	> 2 weeks	Male	no
HS000291	500	plasma	IgG	TS-	adult	2020-06-25	.	2020-07-24	.	.	NA	2020-07-24	29			NA	S.crg	938	Plasma -	> 2 weeks	Male	no
HS000291	500	plasma	IgM	TS-	adult	2020-06-25	.	2020-07-24	.	.	NA	2020-07-24	29			NA	S.crg	290.5	Plasma -	> 2 weeks	Male	no
HS000291	500	plasma	IgA	TS-	adult	2020-06-25	.	2020-07-24	.	.	NA	2020-07-24	29			NA	N_Cterm	232.5	Plasma -	> 2 weeks	Male	no
HS000291	500	plasma	IgG	TS-	adult	2020-06-25	.	2020-07-24	.	.	NA	2020-07-24	29			NA	N_Cterm	3012	Plasma -	> 2 weeks	Male	no
HS000291	500	plasma	IgM	TS-	adult	2020-06-25	.	2020-07-24	.	.	NA	2020-07-24	29			NA	N_Cterm	444	Plasma -	> 2 weeks	Male	no
HS000291	500	plasma	IgG	TS-	adult	2020-06-25	.	2020-07-24	.	.	NA	2020-07-24	29			NA	S2	3256.5	Plasma -	> 2 weeks	Male	no
HS000291	500	plasma	IgM	TS-	adult	2020-06-25	.	2020-07-24	.	.	NA	2020-07-24	29			NA	S2	848	Plasma -	> 2 weeks	Male	no
HS000291	10	saliva	IgA	TS-	adult	2020-06-25	.	2020-07-24	.	.	NA		NA			NA	S2	2419.5	Saliva -		Male	no
HS000292	10	saliva	IgM	TS-	adult	2020-06-25	.	2020-07-24	.	.	NA		NA			NA	N_FL	183.5	Saliva -		Female	no
HS000292	10	saliva	IgG	TS-	adult	2020-06-25	.	2020-07-24	.	.	NA		NA			NA	N_FL	1085	Saliva -		Female	no
HS000292	10	saliva	IgA	TS-	adult	2020-06-25	.	2020-07-24	.	.	NA		NA			NA	N_FL	1781	Saliva -		Female	no
HS000292	10	saliva	IgA	TS-	adult	2020-06-25	.	2020-07-24	.	.	NA		NA			NA	RBD	539.5	Saliva -		Female	no
HS000292	10	saliva	IgM	TS-	adult	2020-06-25	.	2020-07-24	.	.	NA		NA			NA	S.crg	130	Saliva -		Female	no
HS000292	10	saliva	IgM	TS-	adult	2020-06-25	.	2020-07-24	.	.	NA		NA			NA	RBD	157.5	Saliva -		Female	no
HS000292	10	saliva	IgG	TS-	adult	2020-06-25	.	2020-07-24	.	.	NA		NA			NA	RBD	316	Saliva -		Female	no
HS000292	10	saliva	IgM	TS-	adult	2020-06-25	.	2020-07-24	.	.	NA		NA			NA	N_Cterm	219	Saliva -		Female	no
HS000292	10	saliva	IgG	TS-	adult	2020-06-25	.	2020-07-24	.	.	NA		NA			NA	N_Cterm	483.5	Saliva -		Female	no
HS000292	10	saliva	IgG	TS-	adult	2020-06-25	.	2020-07-24	.	.	NA		NA			NA	S.crg	225	Saliva -		Female	no
HS000292	10	saliva	IgA	TS-	adult	2020-06-25	.	2020-07-24	.	.	NA		NA			NA	S.crg	426	Saliva -		Female	no
HS000292	10	saliva	IgG	TS-	adult	2020-06-25	.	2020-07-24	.	.	NA		NA			NA	S2	569	Saliva -		Female	no
HS000292	10	saliva	IgA	TS-	adult	2020-06-25	.	2020-07-24	.	.	NA		NA			NA	S2	1378	Saliva -		Female	no
HS000292	500	plasma	IgM	TS-	adult	2020-06-25	.	2020-07-24	.	.	NA	2020-07-24	29			NA	N_FL	2282	Plasma -	> 2 weeks	Female	no
HS000292	500	plasma	IgA	TS-	adult	2020-06-25	.	2020-07-24	.	.	NA	2020-07-24	29			NA	N_FL	337	Plasma -	> 2 weeks	Female	no
HS000292	500	plasma	IgG	TS-	adult	2020-06-25	.	2020-07-24	.	.	NA	2020-07-24	29			NA	N_FL	13224	Plasma -	> 2 weeks	Female	no
HS000292	500	plasma	IgM	TS-	adult	2020-06-25	.	2020-07-24	.	.	NA	2020-07-24	29			NA	RBD	259	Plasma -	> 2 weeks	Female	no
HS000292	500	plasma	IgA	TS-	adult	2020-06-25	.	2020-07-24	.	.	NA	2020-07-24	29			NA	RBD	194	Plasma -	> 2 weeks	Female	no
HS000292	500	plasma	IgG	TS-	adult	2020-06-25	.	2020-07-24	.	.	NA	2020-07-24	29			NA	RBD	894	Plasma -	> 2 weeks	Female	no
HS000292	500	plasma	IgM	TS-	adult	2020-06-25	.	2020-07-24	.	.	NA	2020-07-24	29			NA	S.crg	310.5	Plasma -	> 2 weeks	Female	no
HS000292	500	plasma	IgA	TS-	adult	2020-06-25	.	2020-07-24	.	.	NA	2020-07-24	29			NA	S.crg	229	Plasma -	> 2 weeks	Female	no
HS000292	500	plasma	IgG	TS-	adult	2020-06-25	.	2020-07-24	.	.	NA	2020-07-24	29			NA	S.crg	857.5	Plasma -	> 2 weeks	Female	no
HS000292	10	saliva	IgA	TS-	adult	2020-06-25	.	2020-07-24	.	.	NA		NA			NA	N_Cterm	597.5	Saliva -		Female	no
HS000292	10	saliva	IgM	TS-	adult	2020-06-25	.	2020-07-24	.	.	NA		NA			NA	S2	159.5	Saliva -		Female	no
HS000292	500	plasma	IgM	TS-	adult	2020-06-25	.	2020-07-24	.	.	NA	2020-07-24	29			NA	N_Cterm	433	Plasma -	> 2 weeks	Female	no
HS000292	500	plasma	IgA	TS-	adult	2020-06-25	.	2020-07-24	.	.	NA	2020-07-24	29			NA	N_Cterm	261	Plasma -	> 2 weeks	Female	no
HS000292	500	plasma	IgG	TS-	adult	2020-06-25	.	2020-07-24	.	.	NA	2020-07-24	29			NA	N_Cterm	3405	Plasma -	> 2 weeks	Female	no
HS000292	500	plasma	IgM	TS-	adult	2020-06-25	.	2020-07-24	.	.	NA	2020-07-24	29			NA	S2	741	Plasma -	> 2 weeks	Female	no
HS000292	500	plasma	IgA	TS-	adult	2020-06-25	.	2020-07-24	.	.	NA	2020-07-24	29			NA	S2	395.5	Plasma -	> 2 weeks	Female	no
HS000292	500	plasma	IgG	TS-	adult	2020-06-25	.	2020-07-24	.	.	NA	2020-07-24	29			NA	S2	4424	Plasma -	> 2 weeks	Female	no
HS000304	10	saliva	IgG	TS-	child						NA		NA			NA	N_FL	878	Saliva -		Male	no
HS000304	10	saliva	IgM	TS-	child						NA		NA			NA	N_FL	484.5	Saliva -		Male	no
HS000304	10	saliva	IgA	TS-	child						NA		NA			NA	N_FL	2168.5	Saliva -		Male	no
HS000304	10	saliva	IgG	TS-	child						NA		NA			NA	RBD	256	Saliva -		Male	no
HS000304	10	saliva	IgM	TS-	child						NA		NA			NA	RBD	301.5	Saliva -		Male	no
HS000304	10	saliva	IgA	TS-	child						NA		NA			NA	RBD	648	Saliva -		Male	no
HS000304	10	saliva	IgG	TS-	child						NA		NA			NA	S.crg	223	Saliva -		Male	no
HS000304	10	saliva	IgA	TS-	child						NA		NA			NA	N_Cterm	824	Saliva -		Male	no
HS000304	10	saliva	IgG	TS-	child						NA		NA			NA	S2	865	Saliva -		Male	no
HS000304	10	saliva	IgM	TS-	child						NA		NA			NA	S2	1022.5	Saliva -		Male	no
HS000304	10	saliva	IgA	TS-	child						NA		NA			NA	S2	3807.5	Saliva -		Male	no
HS000304	10	saliva	IgA	TS-	child						NA		NA			NA	S.crg	658	Saliva -		Male	no
HS000304	10	saliva	IgM	TS-	child						NA		NA			NA	S.crg	264	Saliva -		Male	no
HS000304	10	saliva	IgM	TS-	child						NA		NA			NA	N_Cterm	322	Saliva -		Male	no
HS000304	10	saliva	IgG	TS-	child						NA		NA			NA	N_Cterm	439	Saliva -		Male	no
HS000305	10	saliva	IgM	TS-	child						NA		NA			NA	N_FL	324	Saliva -		Female	no
HS000305	10	saliva	IgG	TS-	child						NA		NA			NA	N_FL	938.5	Saliva -		Female	no
HS000305	10	saliva	IgA	TS-	child						NA		NA			NA	N_FL	840	Saliva -		Female	no
HS000305	10	saliva	IgG	TS-	child						NA		NA			NA	RBD	228	Saliva -		Female	no
HS000305	10	saliva	IgA	TS-	child						NA		NA			NA	RBD	475.5	Saliva -		Female	no
HS000305	10	saliva	IgM	TS-	child						NA		NA			NA	RBD	278	Saliva -		Female	no
HS000305	10	saliva	IgG	TS-	child						NA		NA			NA	S.crg	252	Saliva -		Female	no
HS000305	10	saliva	IgM	TS-	child						NA		NA			NA	N_Cterm	213	Saliva -		Female	no
HS000305	10	saliva	IgG	TS-	child						NA		NA			NA	S2	669.5	Saliva -		Female	no
HS000305	10	saliva	IgA	TS-	child						NA		NA			NA	S2	8069	Saliva -		Female	no
HS000305	10	saliva	IgM	TS-	child						NA		NA			NA	S2	457.5	Saliva -		Female	no
HS000305	10	saliva	IgA	TS-	child						NA		NA			NA	S.crg	2297	Saliva -		Female	no
HS000305	10	saliva	IgM	TS-	child						NA		NA			NA	S.crg	296	Saliva -		Female	no
HS000305	10	saliva	IgG	TS-	child						NA		NA			NA	N_Cterm	275	Saliva -		Female	no
HS000305	10	saliva	IgA	TS-	child						NA		NA			NA	N_Cterm	355	Saliva -		Female	no
HS000324	10	saliva	IgA	TS+	child	2020-07-23	2020-07-30	2020-07-23	2020-07-30	2020-07-11	0		NA	< 14	< 14	-12	N_FL	1002	Saliva +	< 2 weeks	Male	yes
HS000324	10	saliva	IgM	TS+	child	2020-07-23	2020-07-30	2020-07-23	2020-07-30	2020-07-11	0		NA	< 14	< 14	-12	N_FL	236.5	Saliva +	< 2 weeks	Male	yes
HS000324	10	saliva	IgG	TS+	child	2020-07-23	2020-07-30	2020-07-23	2020-07-30	2020-07-11	0		NA	< 14	< 14	-12	N_FL	376	Saliva +	< 2 weeks	Male	yes
HS000324	10	saliva	IgA	TS+	child	2020-07-23	2020-07-30	2020-07-23	2020-07-30	2020-07-11	0		NA	< 14	< 14	-12	RBD	1927.5	Saliva +	< 2 weeks	Male	yes
HS000324	10	saliva	IgM	TS+	child	2020-07-23	2020-07-30	2020-07-23	2020-07-30	2020-07-11	0		NA	< 14	< 14	-12	RBD	411	Saliva +	< 2 weeks	Male	yes
HS000324	10	saliva	IgM	TS+	child	2020-07-23	2020-07-30	2020-07-23	2020-07-30	2020-07-11	0		NA	< 14	< 14	-12	S.crg	380	Saliva +	< 2 weeks	Male	yes
HS000324	10	saliva	IgG	TS+	child	2020-07-23	2020-07-30	2020-07-23	2020-07-30	2020-07-11	0		NA	< 14	< 14	-12	S.crg	458	Saliva +	< 2 weeks	Male	yes
HS000324	10	saliva	IgA	TS+	child	2020-07-23	2020-07-30	2020-07-23	2020-07-30	2020-07-11	0		NA	< 14	< 14	-12	N_Cterm	560.5	Saliva +	< 2 weeks	Male	yes
HS000324	10	saliva	IgM	TS+	child	2020-07-23	2020-07-30	2020-07-23	2020-07-30	2020-07-11	0		NA	< 14	< 14	-12	N_Cterm	216.5	Saliva +	< 2 weeks	Male	yes
HS000324	10	saliva	IgG	TS+	child	2020-07-23	2020-07-30	2020-07-23	2020-07-30	2020-07-11	0		NA	< 14	< 14	-12	N_Cterm	303.5	Saliva +	< 2 weeks	Male	yes
HS000324	10	saliva	IgA	TS+	child	2020-07-23	2020-07-30	2020-07-23	2020-07-30	2020-07-11	0		NA	< 14	< 14	-12	S2	4577	Saliva +	< 2 weeks	Male	yes
HS000324	10	saliva	IgM	TS+	child	2020-07-23	2020-07-30	2020-07-23	2020-07-30	2020-07-11	0		NA	< 14	< 14	-12	S2	420	Saliva +	< 2 weeks	Male	yes
HS000324	10	saliva	IgG	TS+	child	2020-07-23	2020-07-30	2020-07-23	2020-07-30	2020-07-11	0		NA	< 14	< 14	-12	S2	1843	Saliva +	< 2 weeks	Male	yes
HS000324	10	saliva	IgG	TS+	child	2020-07-23	2020-07-30	2020-07-23	2020-07-30	2020-07-11	0		NA	< 14	< 14	-12	RBD	263	Saliva +	< 2 weeks	Male	yes
HS000324	10	saliva	IgA	TS+	child	2020-07-23	2020-07-30	2020-07-23	2020-07-30	2020-07-11	0		NA	< 14	< 14	-12	S.crg	3021.5	Saliva +	< 2 weeks	Male	yes
HS000327	500	plasma	IgG	TS+	child	2020-07-10	2020-07-27	2020-08-07	.	2020-07-09	7	2020-08-07	28	> 14	29	-1	S2	NA	Plasma +	> 2 weeks	Female	yes
HS000327	500	plasma	IgG	TS+	child	2020-07-10	2020-07-27	2020-08-07	.	2020-07-09	7	2020-08-07	28	> 14	29	-1	S.crg	72410	Plasma +	> 2 weeks	Female	yes
HS000327	500	plasma	IgA	TS+	child	2020-07-10	2020-07-27	2020-08-07	.	2020-07-09	7	2020-08-07	28	> 14	29	-1	N_Cterm	NA	Plasma +	> 2 weeks	Female	yes
HS000327	10	saliva	IgM	TS+	child	2020-07-10	2020-07-27	2020-08-07	.	2020-07-09	7		NA	< 14	< 14	-2	RBD	244.5	Saliva +	< 2 weeks	Female	yes
HS000327	10	saliva	IgA	TS+	child	2020-07-10	2020-07-27	2020-08-07	.	2020-07-09	7		NA	< 14	< 14	-2	RBD	917.5	Saliva +	< 2 weeks	Female	yes
HS000327	10	saliva	IgG	TS+	child	2020-07-10	2020-07-27	2020-08-07	.	2020-07-09	7		NA	< 14	< 14	-2	RBD	474	Saliva +	< 2 weeks	Female	yes
HS000327	500	plasma	IgM	TS+	child	2020-07-10	2020-07-27	2020-08-07	.	2020-07-09	7	2020-08-07	28	> 14	29	-1	RBD	5618	Plasma +	> 2 weeks	Female	yes
HS000327	500	plasma	IgG	TS+	child	2020-07-10	2020-07-27	2020-08-07	.	2020-07-09	7	2020-08-07	28	> 14	29	-1	RBD	66159.5	Plasma +	> 2 weeks	Female	yes
HS000327	500	plasma	IgA	TS+	child	2020-07-10	2020-07-27	2020-08-07	.	2020-07-09	7	2020-08-07	28	> 14	29	-1	S.crg	6604.5	Plasma +	> 2 weeks	Female	yes
HS000327	10	saliva	IgM	TS+	child	2020-07-10	2020-07-27	2020-08-07	.	2020-07-09	7		NA	< 14	< 14	-2	S.crg	276	Saliva +	< 2 weeks	Female	yes
HS000327	10	saliva	IgG	TS+	child	2020-07-10	2020-07-27	2020-08-07	.	2020-07-09	7		NA	< 14	< 14	-2	S2	4506.5	Saliva +	< 2 weeks	Female	yes
HS000327	500	plasma	IgM	TS+	child	2020-07-10	2020-07-27	2020-08-07	.	2020-07-09	7	2020-08-07	28	> 14	29	-1	S2	NA	Plasma +	> 2 weeks	Female	yes
HS000327	10	saliva	IgA	TS+	child	2020-07-10	2020-07-27	2020-08-07	.	2020-07-09	7		NA	< 14	< 14	-2	N_FL	997.5	Saliva +	< 2 weeks	Female	yes
HS000327	10	saliva	IgG	TS+	child	2020-07-10	2020-07-27	2020-08-07	.	2020-07-09	7		NA	< 14	< 14	-2	N_FL	1030.5	Saliva +	< 2 weeks	Female	yes
HS000327	500	plasma	IgM	TS+	child	2020-07-10	2020-07-27	2020-08-07	.	2020-07-09	7	2020-08-07	28	> 14	29	-1	N_FL	NA	Plasma +	> 2 weeks	Female	yes
HS000327	10	saliva	IgM	TS+	child	2020-07-10	2020-07-27	2020-08-07	.	2020-07-09	7		NA	< 14	< 14	-2	N_Cterm	215	Saliva +	< 2 weeks	Female	yes
HS000327	10	saliva	IgA	TS+	child	2020-07-10	2020-07-27	2020-08-07	.	2020-07-09	7		NA	< 14	< 14	-2	N_Cterm	676	Saliva +	< 2 weeks	Female	yes
HS000327	10	saliva	IgG	TS+	child	2020-07-10	2020-07-27	2020-08-07	.	2020-07-09	7		NA	< 14	< 14	-2	N_Cterm	417	Saliva +	< 2 weeks	Female	yes
HS000327	500	plasma	IgM	TS+	child	2020-07-10	2020-07-27	2020-08-07	.	2020-07-09	7	2020-08-07	28	> 14	29	-1	N_Cterm	NA	Plasma +	> 2 weeks	Female	yes
HS000327	500	plasma	IgG	TS+	child	2020-07-10	2020-07-27	2020-08-07	.	2020-07-09	7	2020-08-07	28	> 14	29	-1	N_Cterm	NA	Plasma +	> 2 weeks	Female	yes
HS000327	500	plasma	IgA	TS+	child	2020-07-10	2020-07-27	2020-08-07	.	2020-07-09	7	2020-08-07	28	> 14	29	-1	S2	NA	Plasma +	> 2 weeks	Female	yes
HS000327	10	saliva	IgM	TS+	child	2020-07-10	2020-07-27	2020-08-07	.	2020-07-09	7		NA	< 14	< 14	-2	S2	267.5	Saliva +	< 2 weeks	Female	yes
HS000327	10	saliva	IgA	TS+	child	2020-07-10	2020-07-27	2020-08-07	.	2020-07-09	7		NA	< 14	< 14	-2	S2	1663	Saliva +	< 2 weeks	Female	yes
HS000327	500	plasma	IgA	TS+	child	2020-07-10	2020-07-27	2020-08-07	.	2020-07-09	7	2020-08-07	28	> 14	29	-1	N_FL	NA	Plasma +	> 2 weeks	Female	yes
HS000327	10	saliva	IgM	TS+	child	2020-07-10	2020-07-27	2020-08-07	.	2020-07-09	7		NA	< 14	< 14	-2	N_FL	189.5	Saliva +	< 2 weeks	Female	yes
HS000327	10	saliva	IgA	TS+	child	2020-07-10	2020-07-27	2020-08-07	.	2020-07-09	7		NA	< 14	< 14	-2	S.crg	1515	Saliva +	< 2 weeks	Female	yes
HS000327	10	saliva	IgG	TS+	child	2020-07-10	2020-07-27	2020-08-07	.	2020-07-09	7		NA	< 14	< 14	-2	S.crg	1085	Saliva +	< 2 weeks	Female	yes
HS000327	500	plasma	IgM	TS+	child	2020-07-10	2020-07-27	2020-08-07	.	2020-07-09	7	2020-08-07	28	> 14	29	-1	S.crg	2797.5	Plasma +	> 2 weeks	Female	yes
HS000327	500	plasma	IgG	TS+	child	2020-07-10	2020-07-27	2020-08-07	.	2020-07-09	7	2020-08-07	28	> 14	29	-1	N_FL	NA	Plasma +	> 2 weeks	Female	yes
HS000327	500	plasma	IgA	TS+	child	2020-07-10	2020-07-27	2020-08-07	.	2020-07-09	7	2020-08-07	28	> 14	29	-1	RBD	10361	Plasma +	> 2 weeks	Female	yes
HS000335	10	saliva	IgM	TS+	child	2020-07-10	.	2020-07-27	.	.	0		NA			NA	S2	714	Saliva +	< 2 weeks	Male	no
HS000335	10	saliva	IgG	TS+	child	2020-07-10	.	2020-07-27	.	.	0		NA			NA	S2	3789.5	Saliva +	< 2 weeks	Male	no
HS000335	500	plasma	IgM	TS+	child	2020-07-10	.	2020-07-27	.	.	0	2020-07-27	17			NA	S2	NA	Plasma +	> 2 weeks	Male	no
HS000335	500	plasma	IgG	TS+	child	2020-07-10	.	2020-07-27	.	.	0	2020-07-27	17			NA	S2	NA	Plasma +	> 2 weeks	Male	no
HS000335	10	saliva	IgG	TS+	child	2020-07-10	.	2020-07-27	.	.	0		NA			NA	N_FL	4771	Saliva +	< 2 weeks	Male	no
HS000335	500	plasma	IgM	TS+	child	2020-07-10	.	2020-07-27	.	.	0	2020-07-27	17			NA	N_FL	NA	Plasma +	> 2 weeks	Male	no
HS000335	500	plasma	IgG	TS+	child	2020-07-10	.	2020-07-27	.	.	0	2020-07-27	17			NA	N_FL	NA	Plasma +	> 2 weeks	Male	no
HS000335	500	plasma	IgA	TS+	child	2020-07-10	.	2020-07-27	.	.	0	2020-07-27	17			NA	RBD	9667	Plasma +	> 2 weeks	Male	no
HS000335	10	saliva	IgA	TS+	child	2020-07-10	.	2020-07-27	.	.	0		NA			NA	RBD	1507	Saliva +	< 2 weeks	Male	no
HS000335	10	saliva	IgM	TS+	child	2020-07-10	.	2020-07-27	.	.	0		NA			NA	RBD	643	Saliva +	< 2 weeks	Male	no
HS000335	10	saliva	IgG	TS+	child	2020-07-10	.	2020-07-27	.	.	0		NA			NA	RBD	1594	Saliva +	< 2 weeks	Male	no
HS000335	500	plasma	IgM	TS+	child	2020-07-10	.	2020-07-27	.	.	0	2020-07-27	17			NA	RBD	6188	Plasma +	> 2 weeks	Male	no
HS000335	500	plasma	IgG	TS+	child	2020-07-10	.	2020-07-27	.	.	0	2020-07-27	17			NA	RBD	77994	Plasma +	> 2 weeks	Male	no
HS000335	500	plasma	IgA	TS+	child	2020-07-10	.	2020-07-27	.	.	0	2020-07-27	17			NA	S.crg	5571	Plasma +	> 2 weeks	Male	no
HS000335	500	plasma	IgA	TS+	child	2020-07-10	.	2020-07-27	.	.	0	2020-07-27	17			NA	N_FL	NA	Plasma +	> 2 weeks	Male	no
HS000335	10	saliva	IgA	TS+	child	2020-07-10	.	2020-07-27	.	.	0		NA			NA	N_FL	1092	Saliva +	< 2 weeks	Male	no
HS000335	10	saliva	IgM	TS+	child	2020-07-10	.	2020-07-27	.	.	0		NA			NA	N_FL	216.5	Saliva +	< 2 weeks	Male	no
HS000335	500	plasma	IgM	TS+	child	2020-07-10	.	2020-07-27	.	.	0	2020-07-27	17			NA	S.crg	4290.5	Plasma +	> 2 weeks	Male	no
HS000335	500	plasma	IgG	TS+	child	2020-07-10	.	2020-07-27	.	.	0	2020-07-27	17			NA	S.crg	52992	Plasma +	> 2 weeks	Male	no
HS000335	500	plasma	IgA	TS+	child	2020-07-10	.	2020-07-27	.	.	0	2020-07-27	17			NA	N_Cterm	NA	Plasma +	> 2 weeks	Male	no
HS000335	10	saliva	IgA	TS+	child	2020-07-10	.	2020-07-27	.	.	0		NA			NA	N_Cterm	596	Saliva +	< 2 weeks	Male	no
HS000335	10	saliva	IgM	TS+	child	2020-07-10	.	2020-07-27	.	.	0		NA			NA	N_Cterm	190	Saliva +	< 2 weeks	Male	no
HS000335	10	saliva	IgG	TS+	child	2020-07-10	.	2020-07-27	.	.	0		NA			NA	N_Cterm	928	Saliva +	< 2 weeks	Male	no
HS000335	500	plasma	IgM	TS+	child	2020-07-10	.	2020-07-27	.	.	0	2020-07-27	17			NA	N_Cterm	NA	Plasma +	> 2 weeks	Male	no
HS000335	500	plasma	IgG	TS+	child	2020-07-10	.	2020-07-27	.	.	0	2020-07-27	17			NA	N_Cterm	NA	Plasma +	> 2 weeks	Male	no
HS000335	500	plasma	IgA	TS+	child	2020-07-10	.	2020-07-27	.	.	0	2020-07-27	17			NA	S2	NA	Plasma +	> 2 weeks	Male	no
HS000335	10	saliva	IgA	TS+	child	2020-07-10	.	2020-07-27	.	.	0		NA			NA	S2	2635.5	Saliva +	< 2 weeks	Male	no
HS000335	10	saliva	IgA	TS+	child	2020-07-10	.	2020-07-27	.	.	0		NA			NA	S.crg	1468	Saliva +	< 2 weeks	Male	no
HS000335	10	saliva	IgM	TS+	child	2020-07-10	.	2020-07-27	.	.	0		NA			NA	S.crg	718	Saliva +	< 2 weeks	Male	no
HS000335	10	saliva	IgG	TS+	child	2020-07-10	.	2020-07-27	.	.	0		NA			NA	S.crg	1409	Saliva +	< 2 weeks	Male	no
HS000341	10	saliva	IgM	TS-	adult	2020-07-27	2020-08-04	2020-07-27	.	.	0		NA			NA	N_FL	184	Saliva -	< 2 weeks	Female	no
HS000341	10	saliva	IgG	TS-	adult	2020-07-27	2020-08-04	2020-07-27	.	.	0		NA			NA	N_FL	188	Saliva -	< 2 weeks	Female	no
HS000341	10	saliva	IgA	TS-	adult	2020-07-27	2020-08-04	2020-07-27	.	.	0		NA			NA	N_FL	220	Saliva -	< 2 weeks	Female	no
HS000341	10	saliva	IgM	TS-	adult	2020-07-27	2020-08-04	2020-07-27	.	.	0		NA			NA	RBD	143	Saliva -	< 2 weeks	Female	no
HS000341	10	saliva	IgG	TS-	adult	2020-07-27	2020-08-04	2020-07-27	.	.	0		NA			NA	RBD	179.5	Saliva -	< 2 weeks	Female	no
HS000341	10	saliva	IgA	TS-	adult	2020-07-27	2020-08-04	2020-07-27	.	.	0		NA			NA	RBD	163.5	Saliva -	< 2 weeks	Female	no
HS000341	10	saliva	IgM	TS-	adult	2020-07-27	2020-08-04	2020-07-27	.	.	0		NA			NA	S.crg	129	Saliva -	< 2 weeks	Female	no
HS000341	10	saliva	IgG	TS-	adult	2020-07-27	2020-08-04	2020-07-27	.	.	0		NA			NA	S.crg	134	Saliva -	< 2 weeks	Female	no
HS000341	10	saliva	IgA	TS-	adult	2020-07-27	2020-08-04	2020-07-27	.	.	0		NA			NA	S.crg	141	Saliva -	< 2 weeks	Female	no
HS000341	10	saliva	IgM	TS-	adult	2020-07-27	2020-08-04	2020-07-27	.	.	0		NA			NA	N_Cterm	192.5	Saliva -	< 2 weeks	Female	no
HS000341	10	saliva	IgM	TS-	adult	2020-07-27	2020-08-04	2020-07-27	.	.	0		NA			NA	S2	147	Saliva -	< 2 weeks	Female	no
HS000341	10	saliva	IgG	TS-	adult	2020-07-27	2020-08-04	2020-07-27	.	.	0		NA			NA	S2	177.5	Saliva -	< 2 weeks	Female	no
HS000341	10	saliva	IgG	TS-	adult	2020-07-27	2020-08-04	2020-07-27	.	.	0		NA			NA	N_Cterm	186	Saliva -	< 2 weeks	Female	no
HS000341	10	saliva	IgA	TS-	adult	2020-07-27	2020-08-04	2020-07-27	.	.	0		NA			NA	N_Cterm	203	Saliva -	< 2 weeks	Female	no
HS000341	10	saliva	IgA	TS-	adult	2020-07-27	2020-08-04	2020-07-27	.	.	0		NA			NA	S2	179.5	Saliva -	< 2 weeks	Female	no
HS000345	10	saliva	IgG	TS+	adult	2020-07-08	2020-07-27	2020-07-27	.	2020-07-07	0		NA	< 14	< 14	-1	RBD	1297	Saliva +	< 2 weeks	Male	yes
HS000345	500	plasma	IgG	TS+	adult	2020-07-08	2020-07-27	2020-07-27	.	2020-07-07	0	2020-07-27	19	> 14	20	-1	S2	NA	Plasma +	> 2 weeks	Male	yes
HS000345	10	saliva	IgM	TS+	adult	2020-07-08	2020-07-27	2020-07-27	.	2020-07-07	0		NA	< 14	< 14	-1	N_FL	287.5	Saliva +	< 2 weeks	Male	yes
HS000345	500	plasma	IgM	TS+	adult	2020-07-08	2020-07-27	2020-07-27	.	2020-07-07	0	2020-07-27	19	> 14	20	-1	N_FL	NA	Plasma +	> 2 weeks	Male	yes
HS000345	10	saliva	IgG	TS+	adult	2020-07-08	2020-07-27	2020-07-27	.	2020-07-07	0		NA	< 14	< 14	-1	N_FL	3012	Saliva +	< 2 weeks	Male	yes
HS000345	500	plasma	IgG	TS+	adult	2020-07-08	2020-07-27	2020-07-27	.	2020-07-07	0	2020-07-27	19	> 14	20	-1	N_FL	NA	Plasma +	> 2 weeks	Male	yes
HS000345	500	plasma	IgA	TS+	adult	2020-07-08	2020-07-27	2020-07-27	.	2020-07-07	0	2020-07-27	19	> 14	20	-1	RBD	18540	Plasma +	> 2 weeks	Male	yes
HS000345	10	saliva	IgA	TS+	adult	2020-07-08	2020-07-27	2020-07-27	.	2020-07-07	0		NA	< 14	< 14	-1	RBD	3847	Saliva +	< 2 weeks	Male	yes
HS000345	500	plasma	IgG	TS+	adult	2020-07-08	2020-07-27	2020-07-27	.	2020-07-07	0	2020-07-27	19	> 14	20	-1	N_Cterm	NA	Plasma +	> 2 weeks	Male	yes
HS000345	500	plasma	IgG	TS+	adult	2020-07-08	2020-07-27	2020-07-27	.	2020-07-07	0	2020-07-27	19	> 14	20	-1	RBD	33712	Plasma +	> 2 weeks	Male	yes
HS000345	500	plasma	IgA	TS+	adult	2020-07-08	2020-07-27	2020-07-27	.	2020-07-07	0	2020-07-27	19	> 14	20	-1	S.crg	11479	Plasma +	> 2 weeks	Male	yes
HS000345	10	saliva	IgA	TS+	adult	2020-07-08	2020-07-27	2020-07-27	.	2020-07-07	0		NA	< 14	< 14	-1	S.crg	4987.5	Saliva +	< 2 weeks	Male	yes
HS000345	10	saliva	IgM	TS+	adult	2020-07-08	2020-07-27	2020-07-27	.	2020-07-07	0		NA	< 14	< 14	-1	S.crg	330.5	Saliva +	< 2 weeks	Male	yes
HS000345	10	saliva	IgG	TS+	adult	2020-07-08	2020-07-27	2020-07-27	.	2020-07-07	0		NA	< 14	< 14	-1	S2	4803	Saliva +	< 2 weeks	Male	yes
HS000345	10	saliva	IgA	TS+	adult	2020-07-08	2020-07-27	2020-07-27	.	2020-07-07	0		NA	< 14	< 14	-1	N_FL	2704	Saliva +	< 2 weeks	Male	yes
HS000345	10	saliva	IgM	TS+	adult	2020-07-08	2020-07-27	2020-07-27	.	2020-07-07	0		NA	< 14	< 14	-1	RBD	251.5	Saliva +	< 2 weeks	Male	yes
HS000345	10	saliva	IgG	TS+	adult	2020-07-08	2020-07-27	2020-07-27	.	2020-07-07	0		NA	< 14	< 14	-1	S.crg	1953.5	Saliva +	< 2 weeks	Male	yes
HS000345	500	plasma	IgG	TS+	adult	2020-07-08	2020-07-27	2020-07-27	.	2020-07-07	0	2020-07-27	19	> 14	20	-1	S.crg	27852	Plasma +	> 2 weeks	Male	yes
HS000345	500	plasma	IgA	TS+	adult	2020-07-08	2020-07-27	2020-07-27	.	2020-07-07	0	2020-07-27	19	> 14	20	-1	N_Cterm	NA	Plasma +	> 2 weeks	Male	yes
HS000345	10	saliva	IgA	TS+	adult	2020-07-08	2020-07-27	2020-07-27	.	2020-07-07	0		NA	< 14	< 14	-1	N_Cterm	995	Saliva +	< 2 weeks	Male	yes
HS000345	10	saliva	IgM	TS+	adult	2020-07-08	2020-07-27	2020-07-27	.	2020-07-07	0		NA	< 14	< 14	-1	N_Cterm	214	Saliva +	< 2 weeks	Male	yes
HS000345	500	plasma	IgM	TS+	adult	2020-07-08	2020-07-27	2020-07-27	.	2020-07-07	0	2020-07-27	19	> 14	20	-1	N_Cterm	NA	Plasma +	> 2 weeks	Male	yes
HS000345	500	plasma	IgA	TS+	adult	2020-07-08	2020-07-27	2020-07-27	.	2020-07-07	0	2020-07-27	19	> 14	20	-1	S2	NA	Plasma +	> 2 weeks	Male	yes
HS000345	10	saliva	IgA	TS+	adult	2020-07-08	2020-07-27	2020-07-27	.	2020-07-07	0		NA	< 14	< 14	-1	S2	3476	Saliva +	< 2 weeks	Male	yes
HS000345	10	saliva	IgM	TS+	adult	2020-07-08	2020-07-27	2020-07-27	.	2020-07-07	0		NA	< 14	< 14	-1	S2	289	Saliva +	< 2 weeks	Male	yes
HS000345	500	plasma	IgM	TS+	adult	2020-07-08	2020-07-27	2020-07-27	.	2020-07-07	0	2020-07-27	19	> 14	20	-1	S2	NA	Plasma +	> 2 weeks	Male	yes
HS000345	500	plasma	IgA	TS+	adult	2020-07-08	2020-07-27	2020-07-27	.	2020-07-07	0	2020-07-27	19	> 14	20	-1	N_FL	NA	Plasma +	> 2 weeks	Male	yes
HS000345	500	plasma	IgM	TS+	adult	2020-07-08	2020-07-27	2020-07-27	.	2020-07-07	0	2020-07-27	19	> 14	20	-1	RBD	1915	Plasma +	> 2 weeks	Male	yes
HS000345	500	plasma	IgM	TS+	adult	2020-07-08	2020-07-27	2020-07-27	.	2020-07-07	0	2020-07-27	19	> 14	20	-1	S.crg	1382	Plasma +	> 2 weeks	Male	yes
HS000345	10	saliva	IgG	TS+	adult	2020-07-08	2020-07-27	2020-07-27	.	2020-07-07	0		NA	< 14	< 14	-1	N_Cterm	836	Saliva +	< 2 weeks	Male	yes
HS000356	10	saliva	IgM	TS-	adult	2020-07-31	.	2020-07-31	.	.	NA		NA			NA	N_FL	266	Saliva -		Male	no
HS000356	10	saliva	IgA	TS-	adult	2020-07-31	.	2020-07-31	.	.	NA		NA			NA	N_FL	6151	Saliva -		Male	no
HS000356	10	saliva	IgA	TS-	adult	2020-07-31	.	2020-07-31	.	.	NA		NA			NA	RBD	2103	Saliva -		Male	no
HS000356	10	saliva	IgG	TS-	adult	2020-07-31	.	2020-07-31	.	.	NA		NA			NA	RBD	626	Saliva -		Male	no
HS000356	10	saliva	IgG	TS-	adult	2020-07-31	.	2020-07-31	.	.	NA		NA			NA	N_FL	620	Saliva -		Male	no
HS000356	10	saliva	IgM	TS-	adult	2020-07-31	.	2020-07-31	.	.	NA		NA			NA	RBD	223	Saliva -		Male	no
HS000356	10	saliva	IgA	TS-	adult	2020-07-31	.	2020-07-31	.	.	NA		NA			NA	S.crg	1555.5	Saliva -		Male	no
HS000356	10	saliva	IgG	TS-	adult	2020-07-31	.	2020-07-31	.	.	NA		NA			NA	S.crg	344	Saliva -		Male	no
HS000356	10	saliva	IgM	TS-	adult	2020-07-31	.	2020-07-31	.	.	NA		NA			NA	N_Cterm	244	Saliva -		Male	no
HS000356	10	saliva	IgA	TS-	adult	2020-07-31	.	2020-07-31	.	.	NA		NA			NA	N_Cterm	3033	Saliva -		Male	no
HS000356	10	saliva	IgG	TS-	adult	2020-07-31	.	2020-07-31	.	.	NA		NA			NA	N_Cterm	889	Saliva -		Male	no
HS000356	10	saliva	IgM	TS-	adult	2020-07-31	.	2020-07-31	.	.	NA		NA			NA	S2	276	Saliva -		Male	no
HS000356	10	saliva	IgA	TS-	adult	2020-07-31	.	2020-07-31	.	.	NA		NA			NA	S2	4909.5	Saliva -		Male	no
HS000356	10	saliva	IgG	TS-	adult	2020-07-31	.	2020-07-31	.	.	NA		NA			NA	S2	2964	Saliva -		Male	no
HS000356	500	plasma	IgA	TS-	adult	2020-07-31	.	2020-07-31	.	.	NA	2020-07-31	0			NA	N_FL	520	Plasma -	< 2 weeks	Male	no
HS000356	500	plasma	IgM	TS-	adult	2020-07-31	.	2020-07-31	.	.	NA	2020-07-31	0			NA	RBD	510	Plasma -	< 2 weeks	Male	no
HS000356	500	plasma	IgM	TS-	adult	2020-07-31	.	2020-07-31	.	.	NA	2020-07-31	0			NA	N_FL	2334.5	Plasma -	< 2 weeks	Male	no
HS000356	500	plasma	IgG	TS-	adult	2020-07-31	.	2020-07-31	.	.	NA	2020-07-31	0			NA	N_FL	6053.5	Plasma -	< 2 weeks	Male	no
HS000356	500	plasma	IgA	TS-	adult	2020-07-31	.	2020-07-31	.	.	NA	2020-07-31	0			NA	RBD	200	Plasma -	< 2 weeks	Male	no
HS000356	500	plasma	IgG	TS-	adult	2020-07-31	.	2020-07-31	.	.	NA	2020-07-31	0			NA	RBD	1036.5	Plasma -	< 2 weeks	Male	no
HS000356	500	plasma	IgA	TS-	adult	2020-07-31	.	2020-07-31	.	.	NA	2020-07-31	0			NA	S.crg	204	Plasma -	< 2 weeks	Male	no
HS000356	500	plasma	IgM	TS-	adult	2020-07-31	.	2020-07-31	.	.	NA	2020-07-31	0			NA	S.crg	398	Plasma -	< 2 weeks	Male	no
HS000356	500	plasma	IgG	TS-	adult	2020-07-31	.	2020-07-31	.	.	NA	2020-07-31	0			NA	S.crg	1292	Plasma -	< 2 weeks	Male	no
HS000356	500	plasma	IgA	TS-	adult	2020-07-31	.	2020-07-31	.	.	NA	2020-07-31	0			NA	N_Cterm	316	Plasma -	< 2 weeks	Male	no
HS000356	500	plasma	IgM	TS-	adult	2020-07-31	.	2020-07-31	.	.	NA	2020-07-31	0			NA	N_Cterm	682	Plasma -	< 2 weeks	Male	no
HS000356	500	plasma	IgG	TS-	adult	2020-07-31	.	2020-07-31	.	.	NA	2020-07-31	0			NA	N_Cterm	4321	Plasma -	< 2 weeks	Male	no
HS000356	500	plasma	IgA	TS-	adult	2020-07-31	.	2020-07-31	.	.	NA	2020-07-31	0			NA	S2	2891.5	Plasma -	< 2 weeks	Male	no
HS000356	500	plasma	IgM	TS-	adult	2020-07-31	.	2020-07-31	.	.	NA	2020-07-31	0			NA	S2	1088	Plasma -	< 2 weeks	Male	no
HS000356	500	plasma	IgG	TS-	adult	2020-07-31	.	2020-07-31	.	.	NA	2020-07-31	0			NA	S2	5336.5	Plasma -	< 2 weeks	Male	no
HS000356	10	saliva	IgM	TS-	adult	2020-07-31	.	2020-07-31	.	.	NA		NA			NA	S.crg	151	Saliva -		Male	no
HS000357	10	saliva	IgM	TS-	adult	2020-07-31	.	2020-07-31	.	.	NA		NA			NA	N_FL	431	Saliva -		Female	no
HS000357	10	saliva	IgG	TS-	adult	2020-07-31	.	2020-07-31	.	.	NA		NA			NA	N_FL	4839.5	Saliva -		Female	no
HS000357	10	saliva	IgA	TS-	adult	2020-07-31	.	2020-07-31	.	.	NA		NA			NA	N_FL	1783	Saliva -		Female	no
HS000357	10	saliva	IgA	TS-	adult	2020-07-31	.	2020-07-31	.	.	NA		NA			NA	RBD	371	Saliva -		Female	no
HS000357	10	saliva	IgM	TS-	adult	2020-07-31	.	2020-07-31	.	.	NA		NA			NA	S.crg	195.5	Saliva -		Female	no
HS000357	10	saliva	IgG	TS-	adult	2020-07-31	.	2020-07-31	.	.	NA		NA			NA	S.crg	409	Saliva -		Female	no
HS000357	10	saliva	IgA	TS-	adult	2020-07-31	.	2020-07-31	.	.	NA		NA			NA	S.crg	567	Saliva -		Female	no
HS000357	10	saliva	IgM	TS-	adult	2020-07-31	.	2020-07-31	.	.	NA		NA			NA	N_Cterm	275.5	Saliva -		Female	no
HS000357	10	saliva	IgG	TS-	adult	2020-07-31	.	2020-07-31	.	.	NA		NA			NA	N_Cterm	742.5	Saliva -		Female	no
HS000357	10	saliva	IgA	TS-	adult	2020-07-31	.	2020-07-31	.	.	NA		NA			NA	N_Cterm	678	Saliva -		Female	no
HS000357	10	saliva	IgM	TS-	adult	2020-07-31	.	2020-07-31	.	.	NA		NA			NA	S2	254	Saliva -		Female	no
HS000357	10	saliva	IgG	TS-	adult	2020-07-31	.	2020-07-31	.	.	NA		NA			NA	S2	4066	Saliva -		Female	no
HS000357	10	saliva	IgA	TS-	adult	2020-07-31	.	2020-07-31	.	.	NA		NA			NA	S2	1267	Saliva -		Female	no
HS000357	500	plasma	IgM	TS-	adult	2020-07-31	.	2020-07-31	.	.	NA	2020-07-31	0			NA	N_FL	3997	Plasma -	< 2 weeks	Female	no
HS000357	10	saliva	IgM	TS-	adult	2020-07-31	.	2020-07-31	.	.	NA		NA			NA	RBD	176.5	Saliva -		Female	no
HS000357	10	saliva	IgG	TS-	adult	2020-07-31	.	2020-07-31	.	.	NA		NA			NA	RBD	357	Saliva -		Female	no
HS000357	500	plasma	IgG	TS-	adult	2020-07-31	.	2020-07-31	.	.	NA	2020-07-31	0			NA	S2	4576	Plasma -	< 2 weeks	Female	no
HS000357	500	plasma	IgA	TS-	adult	2020-07-31	.	2020-07-31	.	.	NA	2020-07-31	0			NA	S2	522	Plasma -	< 2 weeks	Female	no
HS000357	500	plasma	IgG	TS-	adult	2020-07-31	.	2020-07-31	.	.	NA	2020-07-31	0			NA	N_FL	4897	Plasma -	< 2 weeks	Female	no
HS000357	500	plasma	IgA	TS-	adult	2020-07-31	.	2020-07-31	.	.	NA	2020-07-31	0			NA	N_FL	568	Plasma -	< 2 weeks	Female	no
HS000357	500	plasma	IgM	TS-	adult	2020-07-31	.	2020-07-31	.	.	NA	2020-07-31	0			NA	RBD	481	Plasma -	< 2 weeks	Female	no
HS000357	500	plasma	IgG	TS-	adult	2020-07-31	.	2020-07-31	.	.	NA	2020-07-31	0			NA	RBD	422	Plasma -	< 2 weeks	Female	no
HS000357	500	plasma	IgA	TS-	adult	2020-07-31	.	2020-07-31	.	.	NA	2020-07-31	0			NA	RBD	176	Plasma -	< 2 weeks	Female	no
HS000357	500	plasma	IgM	TS-	adult	2020-07-31	.	2020-07-31	.	.	NA	2020-07-31	0			NA	S.crg	527	Plasma -	< 2 weeks	Female	no
HS000357	500	plasma	IgG	TS-	adult	2020-07-31	.	2020-07-31	.	.	NA	2020-07-31	0			NA	S.crg	422	Plasma -	< 2 weeks	Female	no
HS000357	500	plasma	IgA	TS-	adult	2020-07-31	.	2020-07-31	.	.	NA	2020-07-31	0			NA	S.crg	200	Plasma -	< 2 weeks	Female	no
HS000357	500	plasma	IgM	TS-	adult	2020-07-31	.	2020-07-31	.	.	NA	2020-07-31	0			NA	N_Cterm	1492.5	Plasma -	< 2 weeks	Female	no
HS000357	500	plasma	IgG	TS-	adult	2020-07-31	.	2020-07-31	.	.	NA	2020-07-31	0			NA	N_Cterm	960.5	Plasma -	< 2 weeks	Female	no
HS000357	500	plasma	IgA	TS-	adult	2020-07-31	.	2020-07-31	.	.	NA	2020-07-31	0			NA	N_Cterm	257	Plasma -	< 2 weeks	Female	no
HS000357	500	plasma	IgM	TS-	adult	2020-07-31	.	2020-07-31	.	.	NA	2020-07-31	0			NA	S2	2451	Plasma -	< 2 weeks	Female	no
HS000370	10	saliva	IgM	TS-	adult	2020-07-21	.	2020-07-21	2020-08-17	.	0		NA			NA	N_FL	324	Saliva -	< 2 weeks	Female	no
HS000370	10	saliva	IgG	TS-	adult	2020-07-21	.	2020-07-21	2020-08-17	.	0		NA			NA	N_FL	3241	Saliva -	< 2 weeks	Female	no
HS000370	10	saliva	IgA	TS-	adult	2020-07-21	.	2020-07-21	2020-08-17	.	0		NA			NA	N_FL	2404	Saliva -	< 2 weeks	Female	no
HS000370	10	saliva	IgM	TS-	adult	2020-07-21	.	2020-07-21	2020-08-17	.	0		NA			NA	RBD	167.5	Saliva -	< 2 weeks	Female	no
HS000370	10	saliva	IgG	TS-	adult	2020-07-21	.	2020-07-21	2020-08-17	.	0		NA			NA	RBD	213	Saliva -	< 2 weeks	Female	no
HS000370	10	saliva	IgA	TS-	adult	2020-07-21	.	2020-07-21	2020-08-17	.	0		NA			NA	RBD	320	Saliva -	< 2 weeks	Female	no
HS000370	10	saliva	IgM	TS-	adult	2020-07-21	.	2020-07-21	2020-08-17	.	0		NA			NA	S.crg	180.5	Saliva -	< 2 weeks	Female	no
HS000370	10	saliva	IgG	TS-	adult	2020-07-21	.	2020-07-21	2020-08-17	.	0		NA			NA	S.crg	456	Saliva -	< 2 weeks	Female	no
HS000370	10	saliva	IgA	TS-	adult	2020-07-21	.	2020-07-21	2020-08-17	.	0		NA			NA	S.crg	456	Saliva -	< 2 weeks	Female	no
HS000370	10	saliva	IgM	TS-	adult	2020-07-21	.	2020-07-21	2020-08-17	.	0		NA			NA	N_Cterm	257	Saliva -	< 2 weeks	Female	no
HS000370	10	saliva	IgG	TS-	adult	2020-07-21	.	2020-07-21	2020-08-17	.	0		NA			NA	N_Cterm	781.5	Saliva -	< 2 weeks	Female	no
HS000370	10	saliva	IgA	TS-	adult	2020-07-21	.	2020-07-21	2020-08-17	.	0		NA			NA	N_Cterm	846.5	Saliva -	< 2 weeks	Female	no
HS000370	10	saliva	IgM	TS-	adult	2020-07-21	.	2020-07-21	2020-08-17	.	0		NA			NA	S2	294.5	Saliva -	< 2 weeks	Female	no
HS000370	10	saliva	IgG	TS-	adult	2020-07-21	.	2020-07-21	2020-08-17	.	0		NA			NA	S2	2869	Saliva -	< 2 weeks	Female	no
HS000370	10	saliva	IgA	TS-	adult	2020-07-21	.	2020-07-21	2020-08-17	.	0		NA			NA	S2	2035	Saliva -	< 2 weeks	Female	no
HS000370	500	plasma	IgA	TS-	adult	2020-07-21	.	2020-07-21	2020-08-17	.	0	2020-07-28	7			NA	N_FL	417	Plasma -	< 2 weeks	Female	no
HS000370	500	plasma	IgG	TS-	adult	2020-07-21	.	2020-07-21	2020-08-17	.	0	2020-07-28	7			NA	N_FL	3225.5	Plasma -	< 2 weeks	Female	no
HS000370	500	plasma	IgM	TS-	adult	2020-07-21	.	2020-07-21	2020-08-17	.	0	2020-07-28	7			NA	N_FL	1024	Plasma -	< 2 weeks	Female	no
HS000370	500	plasma	IgA	TS-	adult	2020-07-21	.	2020-07-21	2020-08-17	.	0	2020-07-28	7			NA	RBD	206	Plasma -	< 2 weeks	Female	no
HS000370	500	plasma	IgG	TS-	adult	2020-07-21	.	2020-07-21	2020-08-17	.	0	2020-07-28	7			NA	RBD	810.5	Plasma -	< 2 weeks	Female	no
HS000370	500	plasma	IgM	TS-	adult	2020-07-21	.	2020-07-21	2020-08-17	.	0	2020-07-28	7			NA	RBD	235	Plasma -	< 2 weeks	Female	no
HS000370	500	plasma	IgA	TS-	adult	2020-07-21	.	2020-07-21	2020-08-17	.	0	2020-07-28	7			NA	S.crg	210	Plasma -	< 2 weeks	Female	no
HS000370	500	plasma	IgG	TS-	adult	2020-07-21	.	2020-07-21	2020-08-17	.	0	2020-07-28	7			NA	S.crg	587	Plasma -	< 2 weeks	Female	no
HS000370	500	plasma	IgM	TS-	adult	2020-07-21	.	2020-07-21	2020-08-17	.	0	2020-07-28	7			NA	S.crg	282	Plasma -	< 2 weeks	Female	no
HS000370	500	plasma	IgA	TS-	adult	2020-07-21	.	2020-07-21	2020-08-17	.	0	2020-07-28	7			NA	N_Cterm	269	Plasma -	< 2 weeks	Female	no
HS000370	500	plasma	IgG	TS-	adult	2020-07-21	.	2020-07-21	2020-08-17	.	0	2020-07-28	7			NA	N_Cterm	1487	Plasma -	< 2 weeks	Female	no
HS000370	500	plasma	IgG	TS-	adult	2020-07-21	.	2020-07-21	2020-08-17	.	0	2020-07-28	7			NA	S2	2291.5	Plasma -	< 2 weeks	Female	no
HS000370	500	plasma	IgM	TS-	adult	2020-07-21	.	2020-07-21	2020-08-17	.	0	2020-07-28	7			NA	S2	487	Plasma -	< 2 weeks	Female	no
HS000370	500	plasma	IgM	TS-	adult	2020-07-21	.	2020-07-21	2020-08-17	.	0	2020-07-28	7			NA	N_Cterm	392	Plasma -	< 2 weeks	Female	no
HS000370	500	plasma	IgA	TS-	adult	2020-07-21	.	2020-07-21	2020-08-17	.	0	2020-07-28	7			NA	S2	372	Plasma -	< 2 weeks	Female	no
HS000371	10	saliva	IgA	TS-	adult	2020-07-21	2020-08-05	2020-08-17	.	.	0		NA			NA	S2	7166	Saliva -	< 2 weeks	Female	no
HS000371	10	saliva	IgG	TS-	adult	2020-07-21	2020-08-05	2020-08-17	.	.	0		NA			NA	N_Cterm	2503	Saliva -	< 2 weeks	Female	no
HS000371	10	saliva	IgM	TS-	adult	2020-07-21	2020-08-05	2020-08-17	.	.	0		NA			NA	N_FL	1348	Saliva -	< 2 weeks	Female	no
HS000371	10	saliva	IgA	TS-	adult	2020-07-21	2020-08-05	2020-08-17	.	.	0		NA			NA	N_FL	31486	Saliva -	< 2 weeks	Female	no
HS000371	10	saliva	IgG	TS-	adult	2020-07-21	2020-08-05	2020-08-17	.	.	0		NA			NA	N_FL	2759	Saliva -	< 2 weeks	Female	no
HS000371	10	saliva	IgM	TS-	adult	2020-07-21	2020-08-05	2020-08-17	.	.	0		NA			NA	RBD	310	Saliva -	< 2 weeks	Female	no
HS000371	10	saliva	IgA	TS-	adult	2020-07-21	2020-08-05	2020-08-17	.	.	0		NA			NA	RBD	1090	Saliva -	< 2 weeks	Female	no
HS000371	10	saliva	IgG	TS-	adult	2020-07-21	2020-08-05	2020-08-17	.	.	0		NA			NA	RBD	1235	Saliva -	< 2 weeks	Female	no
HS000371	10	saliva	IgM	TS-	adult	2020-07-21	2020-08-05	2020-08-17	.	.	0		NA			NA	S.crg	351	Saliva -	< 2 weeks	Female	no
HS000371	10	saliva	IgA	TS-	adult	2020-07-21	2020-08-05	2020-08-17	.	.	0		NA			NA	S.crg	1172	Saliva -	< 2 weeks	Female	no
HS000371	10	saliva	IgG	TS-	adult	2020-07-21	2020-08-05	2020-08-17	.	.	0		NA			NA	S2	6751	Saliva -	< 2 weeks	Female	no
HS000371	10	saliva	IgM	TS-	adult	2020-07-21	2020-08-05	2020-08-17	.	.	0		NA			NA	N_Cterm	423	Saliva -	< 2 weeks	Female	no
HS000371	10	saliva	IgA	TS-	adult	2020-07-21	2020-08-05	2020-08-17	.	.	0		NA			NA	N_Cterm	7087	Saliva -	< 2 weeks	Female	no
HS000371	10	saliva	IgG	TS-	adult	2020-07-21	2020-08-05	2020-08-17	.	.	0		NA			NA	S.crg	1279.5	Saliva -	< 2 weeks	Female	no
HS000371	10	saliva	IgM	TS-	adult	2020-07-21	2020-08-05	2020-08-17	.	.	0		NA			NA	S2	2446	Saliva -	< 2 weeks	Female	no
HS000373	10	saliva	IgM	TS-	adult	2020-07-21	2020-08-04	2020-08-25	.	.	0		NA			NA	N_FL	178	Saliva -	< 2 weeks	Female	no
HS000373	10	saliva	IgG	TS-	adult	2020-07-21	2020-08-04	2020-08-25	.	.	0		NA			NA	N_FL	371	Saliva -	< 2 weeks	Female	no
HS000373	10	saliva	IgA	TS-	adult	2020-07-21	2020-08-04	2020-08-25	.	.	0		NA			NA	N_FL	1210	Saliva -	< 2 weeks	Female	no
HS000373	10	saliva	IgM	TS-	adult	2020-07-21	2020-08-04	2020-08-25	.	.	0		NA			NA	RBD	158	Saliva -	< 2 weeks	Female	no
HS000373	10	saliva	IgG	TS-	adult	2020-07-21	2020-08-04	2020-08-25	.	.	0		NA			NA	RBD	238	Saliva -	< 2 weeks	Female	no
HS000373	10	saliva	IgA	TS-	adult	2020-07-21	2020-08-04	2020-08-25	.	.	0		NA			NA	RBD	357.5	Saliva -	< 2 weeks	Female	no
HS000373	10	saliva	IgM	TS-	adult	2020-07-21	2020-08-04	2020-08-25	.	.	0		NA			NA	S.crg	127.5	Saliva -	< 2 weeks	Female	no
HS000373	10	saliva	IgG	TS-	adult	2020-07-21	2020-08-04	2020-08-25	.	.	0		NA			NA	S.crg	170	Saliva -	< 2 weeks	Female	no
HS000373	10	saliva	IgA	TS-	adult	2020-07-21	2020-08-04	2020-08-25	.	.	0		NA			NA	S.crg	270	Saliva -	< 2 weeks	Female	no
HS000373	10	saliva	IgM	TS-	adult	2020-07-21	2020-08-04	2020-08-25	.	.	0		NA			NA	N_Cterm	182.5	Saliva -	< 2 weeks	Female	no
HS000373	10	saliva	IgA	TS-	adult	2020-07-21	2020-08-04	2020-08-25	.	.	0		NA			NA	S2	595	Saliva -	< 2 weeks	Female	no
HS000373	10	saliva	IgG	TS-	adult	2020-07-21	2020-08-04	2020-08-25	.	.	0		NA			NA	N_Cterm	344	Saliva -	< 2 weeks	Female	no
HS000373	10	saliva	IgA	TS-	adult	2020-07-21	2020-08-04	2020-08-25	.	.	0		NA			NA	N_Cterm	519	Saliva -	< 2 weeks	Female	no
HS000373	10	saliva	IgM	TS-	adult	2020-07-21	2020-08-04	2020-08-25	.	.	0		NA			NA	S2	147	Saliva -	< 2 weeks	Female	no
HS000373	10	saliva	IgG	TS-	adult	2020-07-21	2020-08-04	2020-08-25	.	.	0		NA			NA	S2	304	Saliva -	< 2 weeks	Female	no
HS000382	10	saliva	IgM	TS-	adult	2020-07-30	.	2020-07-30	2020-08-24	.	NA		NA			NA	N_FL	150	Saliva -		Male	no
HS000382	10	saliva	IgG	TS-	adult	2020-07-30	.	2020-07-30	2020-08-24	.	NA		NA			NA	N_FL	1175	Saliva -		Male	no
HS000382	10	saliva	IgA	TS-	adult	2020-07-30	.	2020-07-30	2020-08-24	.	NA		NA			NA	N_FL	1114.5	Saliva -		Male	no
HS000382	10	saliva	IgM	TS-	adult	2020-07-30	.	2020-07-30	2020-08-24	.	NA		NA			NA	RBD	141	Saliva -		Male	no
HS000382	10	saliva	IgG	TS-	adult	2020-07-30	.	2020-07-30	2020-08-24	.	NA		NA			NA	RBD	623.5	Saliva -		Male	no
HS000382	10	saliva	IgA	TS-	adult	2020-07-30	.	2020-07-30	2020-08-24	.	NA		NA			NA	RBD	339.5	Saliva -		Male	no
HS000382	10	saliva	IgM	TS-	adult	2020-07-30	.	2020-07-30	2020-08-24	.	NA		NA			NA	S.crg	141	Saliva -		Male	no
HS000382	10	saliva	IgG	TS-	adult	2020-07-30	.	2020-07-30	2020-08-24	.	NA		NA			NA	S.crg	499	Saliva -		Male	no
HS000382	10	saliva	IgA	TS-	adult	2020-07-30	.	2020-07-30	2020-08-24	.	NA		NA			NA	N_Cterm	582	Saliva -		Male	no
HS000382	10	saliva	IgM	TS-	adult	2020-07-30	.	2020-07-30	2020-08-24	.	NA		NA			NA	S2	153	Saliva -		Male	no
HS000382	10	saliva	IgG	TS-	adult	2020-07-30	.	2020-07-30	2020-08-24	.	NA		NA			NA	S2	2465.5	Saliva -		Male	no
HS000382	10	saliva	IgA	TS-	adult	2020-07-30	.	2020-07-30	2020-08-24	.	NA		NA			NA	S2	937	Saliva -		Male	no
HS000382	500	plasma	IgG	TS-	adult	2020-07-30	.	2020-07-30	2020-08-24	.	NA	2020-07-30	0			NA	N_FL	3134.5	Plasma -	< 2 weeks	Male	no
HS000382	500	plasma	IgG	TS-	adult	2020-07-30	.	2020-07-30	2020-08-24	.	NA	2020-07-30	0			NA	S.crg	736	Plasma -	< 2 weeks	Male	no
HS000382	500	plasma	IgM	TS-	adult	2020-07-30	.	2020-07-30	2020-08-24	.	NA	2020-07-30	0			NA	S.crg	337	Plasma -	< 2 weeks	Male	no
HS000382	500	plasma	IgA	TS-	adult	2020-07-30	.	2020-07-30	2020-08-24	.	NA	2020-07-30	0			NA	N_FL	334	Plasma -	< 2 weeks	Male	no
HS000382	500	plasma	IgG	TS-	adult	2020-07-30	.	2020-07-30	2020-08-24	.	NA	2020-07-30	0			NA	RBD	662	Plasma -	< 2 weeks	Male	no
HS000382	500	plasma	IgM	TS-	adult	2020-07-30	.	2020-07-30	2020-08-24	.	NA	2020-07-30	0			NA	RBD	329.5	Plasma -	< 2 weeks	Male	no
HS000382	500	plasma	IgA	TS-	adult	2020-07-30	.	2020-07-30	2020-08-24	.	NA	2020-07-30	0			NA	RBD	206	Plasma -	< 2 weeks	Male	no
HS000382	10	saliva	IgA	TS-	adult	2020-07-30	.	2020-07-30	2020-08-24	.	NA		NA			NA	S.crg	269.5	Saliva -		Male	no
HS000382	500	plasma	IgA	TS-	adult	2020-07-30	.	2020-07-30	2020-08-24	.	NA	2020-07-30	0			NA	S.crg	226	Plasma -	< 2 weeks	Male	no
HS000382	500	plasma	IgG	TS-	adult	2020-07-30	.	2020-07-30	2020-08-24	.	NA	2020-07-30	0			NA	N_Cterm	1893.5	Plasma -	< 2 weeks	Male	no
HS000382	500	plasma	IgM	TS-	adult	2020-07-30	.	2020-07-30	2020-08-24	.	NA	2020-07-30	0			NA	N_Cterm	817.5	Plasma -	< 2 weeks	Male	no
HS000382	500	plasma	IgA	TS-	adult	2020-07-30	.	2020-07-30	2020-08-24	.	NA	2020-07-30	0			NA	N_Cterm	275	Plasma -	< 2 weeks	Male	no
HS000382	500	plasma	IgG	TS-	adult	2020-07-30	.	2020-07-30	2020-08-24	.	NA	2020-07-30	0			NA	S2	11534	Plasma -	< 2 weeks	Male	no
HS000382	500	plasma	IgM	TS-	adult	2020-07-30	.	2020-07-30	2020-08-24	.	NA	2020-07-30	0			NA	S2	619	Plasma -	< 2 weeks	Male	no
HS000382	500	plasma	IgA	TS-	adult	2020-07-30	.	2020-07-30	2020-08-24	.	NA	2020-07-30	0			NA	S2	649	Plasma -	< 2 weeks	Male	no
HS000382	500	plasma	IgM	TS-	adult	2020-07-30	.	2020-07-30	2020-08-24	.	NA	2020-07-30	0			NA	N_FL	1769.5	Plasma -	< 2 weeks	Male	no
HS000382	10	saliva	IgM	TS-	adult	2020-07-30	.	2020-07-30	2020-08-24	.	NA		NA			NA	N_Cterm	171.5	Saliva -		Male	no
HS000382	10	saliva	IgG	TS-	adult	2020-07-30	.	2020-07-30	2020-08-24	.	NA		NA			NA	N_Cterm	1006	Saliva -		Male	no
HS000384	10	saliva	IgM	TS-	adult	2020-07-30	.	2020-07-30	2020-08-24	.	NA		NA			NA	N_FL	245	Saliva -		Female	no
HS000384	10	saliva	IgG	TS-	adult	2020-07-30	.	2020-07-30	2020-08-24	.	NA		NA			NA	N_FL	472	Saliva -		Female	no
HS000384	10	saliva	IgA	TS-	adult	2020-07-30	.	2020-07-30	2020-08-24	.	NA		NA			NA	N_FL	487	Saliva -		Female	no
HS000384	10	saliva	IgM	TS-	adult	2020-07-30	.	2020-07-30	2020-08-24	.	NA		NA			NA	RBD	181.5	Saliva -		Female	no
HS000384	10	saliva	IgG	TS-	adult	2020-07-30	.	2020-07-30	2020-08-24	.	NA		NA			NA	RBD	545	Saliva -		Female	no
HS000384	10	saliva	IgM	TS-	adult	2020-07-30	.	2020-07-30	2020-08-24	.	NA		NA			NA	N_Cterm	274	Saliva -		Female	no
HS000384	10	saliva	IgG	TS-	adult	2020-07-30	.	2020-07-30	2020-08-24	.	NA		NA			NA	N_Cterm	1021	Saliva -		Female	no
HS000384	10	saliva	IgA	TS-	adult	2020-07-30	.	2020-07-30	2020-08-24	.	NA		NA			NA	N_Cterm	454	Saliva -		Female	no
HS000384	10	saliva	IgM	TS-	adult	2020-07-30	.	2020-07-30	2020-08-24	.	NA		NA			NA	S2	219.5	Saliva -		Female	no
HS000384	10	saliva	IgG	TS-	adult	2020-07-30	.	2020-07-30	2020-08-24	.	NA		NA			NA	S2	167	Saliva -		Female	no
HS000384	10	saliva	IgA	TS-	adult	2020-07-30	.	2020-07-30	2020-08-24	.	NA		NA			NA	S2	569	Saliva -		Female	no
HS000384	500	plasma	IgA	TS-	adult	2020-07-30	.	2020-07-30	2020-08-24	.	NA	2020-07-30	0			NA	N_FL	234	Plasma -	< 2 weeks	Female	no
HS000384	500	plasma	IgM	TS-	adult	2020-07-30	.	2020-07-30	2020-08-24	.	NA	2020-07-30	0			NA	N_FL	4167	Plasma -	< 2 weeks	Female	no
HS000384	500	plasma	IgG	TS-	adult	2020-07-30	.	2020-07-30	2020-08-24	.	NA	2020-07-30	0			NA	N_FL	2122	Plasma -	< 2 weeks	Female	no
HS000384	10	saliva	IgA	TS-	adult	2020-07-30	.	2020-07-30	2020-08-24	.	NA		NA			NA	RBD	332	Saliva -		Female	no
HS000384	10	saliva	IgM	TS-	adult	2020-07-30	.	2020-07-30	2020-08-24	.	NA		NA			NA	S.crg	187	Saliva -		Female	no
HS000384	10	saliva	IgG	TS-	adult	2020-07-30	.	2020-07-30	2020-08-24	.	NA		NA			NA	S.crg	588	Saliva -		Female	no
HS000384	10	saliva	IgA	TS-	adult	2020-07-30	.	2020-07-30	2020-08-24	.	NA		NA			NA	S.crg	290.5	Saliva -		Female	no
HS000384	500	plasma	IgA	TS-	adult	2020-07-30	.	2020-07-30	2020-08-24	.	NA	2020-07-30	0			NA	RBD	158	Plasma -	< 2 weeks	Female	no
HS000384	500	plasma	IgM	TS-	adult	2020-07-30	.	2020-07-30	2020-08-24	.	NA	2020-07-30	0			NA	RBD	945	Plasma -	< 2 weeks	Female	no
HS000384	500	plasma	IgG	TS-	adult	2020-07-30	.	2020-07-30	2020-08-24	.	NA	2020-07-30	0			NA	RBD	1537.5	Plasma -	< 2 weeks	Female	no
HS000384	500	plasma	IgA	TS-	adult	2020-07-30	.	2020-07-30	2020-08-24	.	NA	2020-07-30	0			NA	S.crg	198	Plasma -	< 2 weeks	Female	no
HS000384	500	plasma	IgM	TS-	adult	2020-07-30	.	2020-07-30	2020-08-24	.	NA	2020-07-30	0			NA	S.crg	593	Plasma -	< 2 weeks	Female	no
HS000384	500	plasma	IgG	TS-	adult	2020-07-30	.	2020-07-30	2020-08-24	.	NA	2020-07-30	0			NA	S.crg	3171	Plasma -	< 2 weeks	Female	no
HS000384	500	plasma	IgA	TS-	adult	2020-07-30	.	2020-07-30	2020-08-24	.	NA	2020-07-30	0			NA	N_Cterm	203	Plasma -	< 2 weeks	Female	no
HS000384	500	plasma	IgM	TS-	adult	2020-07-30	.	2020-07-30	2020-08-24	.	NA	2020-07-30	0			NA	N_Cterm	891	Plasma -	< 2 weeks	Female	no
HS000384	500	plasma	IgG	TS-	adult	2020-07-30	.	2020-07-30	2020-08-24	.	NA	2020-07-30	0			NA	N_Cterm	1324.5	Plasma -	< 2 weeks	Female	no
HS000384	500	plasma	IgA	TS-	adult	2020-07-30	.	2020-07-30	2020-08-24	.	NA	2020-07-30	0			NA	S2	524.5	Plasma -	< 2 weeks	Female	no
HS000384	500	plasma	IgM	TS-	adult	2020-07-30	.	2020-07-30	2020-08-24	.	NA	2020-07-30	0			NA	S2	1575.5	Plasma -	< 2 weeks	Female	no
HS000384	500	plasma	IgG	TS-	adult	2020-07-30	.	2020-07-30	2020-08-24	.	NA	2020-07-30	0			NA	S2	64828	Plasma -	< 2 weeks	Female	no
HS000389	500	plasma	IgA	TS-	adult	2020-07-30	.	2020-07-30	2020-08-24	.	NA	2020-07-30	0			NA	N_FL	460.5	Plasma -	< 2 weeks	Female	no
HS000389	10	saliva	IgM	TS-	adult	2020-07-30	.	2020-07-30	2020-08-24	.	NA		NA			NA	RBD	143.5	Saliva -		Female	no
HS000389	10	saliva	IgG	TS-	adult	2020-07-30	.	2020-07-30	2020-08-24	.	NA		NA			NA	RBD	341.5	Saliva -		Female	no
HS000389	10	saliva	IgA	TS-	adult	2020-07-30	.	2020-07-30	2020-08-24	.	NA		NA			NA	RBD	461.5	Saliva -		Female	no
HS000389	10	saliva	IgM	TS-	adult	2020-07-30	.	2020-07-30	2020-08-24	.	NA		NA			NA	S.crg	125	Saliva -		Female	no
HS000389	10	saliva	IgG	TS-	adult	2020-07-30	.	2020-07-30	2020-08-24	.	NA		NA			NA	S.crg	282.5	Saliva -		Female	no
HS000389	10	saliva	IgA	TS-	adult	2020-07-30	.	2020-07-30	2020-08-24	.	NA		NA			NA	S.crg	376	Saliva -		Female	no
HS000389	10	saliva	IgM	TS-	adult	2020-07-30	.	2020-07-30	2020-08-24	.	NA		NA			NA	N_Cterm	181	Saliva -		Female	no
HS000389	10	saliva	IgG	TS-	adult	2020-07-30	.	2020-07-30	2020-08-24	.	NA		NA			NA	N_Cterm	766	Saliva -		Female	no
HS000389	10	saliva	IgA	TS-	adult	2020-07-30	.	2020-07-30	2020-08-24	.	NA		NA			NA	N_Cterm	751	Saliva -		Female	no
HS000389	10	saliva	IgM	TS-	adult	2020-07-30	.	2020-07-30	2020-08-24	.	NA		NA			NA	S2	158	Saliva -		Female	no
HS000389	10	saliva	IgG	TS-	adult	2020-07-30	.	2020-07-30	2020-08-24	.	NA		NA			NA	S2	386.5	Saliva -		Female	no
HS000389	500	plasma	IgA	TS-	adult	2020-07-30	.	2020-07-30	2020-08-24	.	NA	2020-07-30	0			NA	S2	346.5	Plasma -	< 2 weeks	Female	no
HS000389	10	saliva	IgG	TS-	adult	2020-07-30	.	2020-07-30	2020-08-24	.	NA		NA			NA	N_FL	401	Saliva -		Female	no
HS000389	500	plasma	IgM	TS-	adult	2020-07-30	.	2020-07-30	2020-08-24	.	NA	2020-07-30	0			NA	N_FL	839	Plasma -	< 2 weeks	Female	no
HS000389	500	plasma	IgG	TS-	adult	2020-07-30	.	2020-07-30	2020-08-24	.	NA	2020-07-30	0			NA	N_FL	4892	Plasma -	< 2 weeks	Female	no
HS000389	500	plasma	IgA	TS-	adult	2020-07-30	.	2020-07-30	2020-08-24	.	NA	2020-07-30	0			NA	RBD	166	Plasma -	< 2 weeks	Female	no
HS000389	500	plasma	IgM	TS-	adult	2020-07-30	.	2020-07-30	2020-08-24	.	NA	2020-07-30	0			NA	RBD	209	Plasma -	< 2 weeks	Female	no
HS000389	500	plasma	IgG	TS-	adult	2020-07-30	.	2020-07-30	2020-08-24	.	NA	2020-07-30	0			NA	RBD	1182	Plasma -	< 2 weeks	Female	no
HS000389	500	plasma	IgA	TS-	adult	2020-07-30	.	2020-07-30	2020-08-24	.	NA	2020-07-30	0			NA	S.crg	206	Plasma -	< 2 weeks	Female	no
HS000389	500	plasma	IgM	TS-	adult	2020-07-30	.	2020-07-30	2020-08-24	.	NA	2020-07-30	0			NA	S.crg	195.5	Plasma -	< 2 weeks	Female	no
HS000389	500	plasma	IgG	TS-	adult	2020-07-30	.	2020-07-30	2020-08-24	.	NA	2020-07-30	0			NA	S.crg	1137	Plasma -	< 2 weeks	Female	no
HS000389	500	plasma	IgA	TS-	adult	2020-07-30	.	2020-07-30	2020-08-24	.	NA	2020-07-30	0			NA	N_Cterm	247	Plasma -	< 2 weeks	Female	no
HS000389	500	plasma	IgM	TS-	adult	2020-07-30	.	2020-07-30	2020-08-24	.	NA	2020-07-30	0			NA	N_Cterm	322	Plasma -	< 2 weeks	Female	no
HS000389	500	plasma	IgG	TS-	adult	2020-07-30	.	2020-07-30	2020-08-24	.	NA	2020-07-30	0			NA	N_Cterm	4140	Plasma -	< 2 weeks	Female	no
HS000389	10	saliva	IgM	TS-	adult	2020-07-30	.	2020-07-30	2020-08-24	.	NA		NA			NA	N_FL	167	Saliva -		Female	no
HS000389	10	saliva	IgA	TS-	adult	2020-07-30	.	2020-07-30	2020-08-24	.	NA		NA			NA	S2	999.5	Saliva -		Female	no
HS000389	10	saliva	IgA	TS-	adult	2020-07-30	.	2020-07-30	2020-08-24	.	NA		NA			NA	N_FL	739.5	Saliva -		Female	no
HS000389	500	plasma	IgM	TS-	adult	2020-07-30	.	2020-07-30	2020-08-24	.	NA	2020-07-30	0			NA	S2	324.5	Plasma -	< 2 weeks	Female	no
HS000389	500	plasma	IgG	TS-	adult	2020-07-30	.	2020-07-30	2020-08-24	.	NA	2020-07-30	0			NA	S2	2732	Plasma -	< 2 weeks	Female	no
HS000398	10	saliva	IgM	TS-	adult	2020-07-29	2020-08-05	2020-07-29	2020-08-17	.	0		NA			NA	N_FL	176.5	Saliva -	< 2 weeks	Female	no
HS000398	10	saliva	IgG	TS-	adult	2020-07-29	2020-08-05	2020-07-29	2020-08-17	.	0		NA			NA	N_FL	394	Saliva -	< 2 weeks	Female	no
HS000398	10	saliva	IgA	TS-	adult	2020-07-29	2020-08-05	2020-07-29	2020-08-17	.	0		NA			NA	N_FL	941	Saliva -	< 2 weeks	Female	no
HS000398	10	saliva	IgM	TS-	adult	2020-07-29	2020-08-05	2020-07-29	2020-08-17	.	0		NA			NA	RBD	147	Saliva -	< 2 weeks	Female	no
HS000398	10	saliva	IgG	TS-	adult	2020-07-29	2020-08-05	2020-07-29	2020-08-17	.	0		NA			NA	RBD	197	Saliva -	< 2 weeks	Female	no
HS000398	10	saliva	IgA	TS-	adult	2020-07-29	2020-08-05	2020-07-29	2020-08-17	.	0		NA			NA	RBD	242.5	Saliva -	< 2 weeks	Female	no
HS000398	10	saliva	IgM	TS-	adult	2020-07-29	2020-08-05	2020-07-29	2020-08-17	.	0		NA			NA	S.crg	121.5	Saliva -	< 2 weeks	Female	no
HS000398	10	saliva	IgG	TS-	adult	2020-07-29	2020-08-05	2020-07-29	2020-08-17	.	0		NA			NA	S.crg	177.5	Saliva -	< 2 weeks	Female	no
HS000398	10	saliva	IgA	TS-	adult	2020-07-29	2020-08-05	2020-07-29	2020-08-17	.	0		NA			NA	S.crg	217	Saliva -	< 2 weeks	Female	no
HS000398	10	saliva	IgM	TS-	adult	2020-07-29	2020-08-05	2020-07-29	2020-08-17	.	0		NA			NA	N_Cterm	187.5	Saliva -	< 2 weeks	Female	no
HS000398	10	saliva	IgG	TS-	adult	2020-07-29	2020-08-05	2020-07-29	2020-08-17	.	0		NA			NA	N_Cterm	282.5	Saliva -	< 2 weeks	Female	no
HS000398	10	saliva	IgM	TS-	adult	2020-07-29	2020-08-05	2020-07-29	2020-08-17	.	0		NA			NA	S2	155	Saliva -	< 2 weeks	Female	no
HS000398	10	saliva	IgA	TS-	adult	2020-07-29	2020-08-05	2020-07-29	2020-08-17	.	0		NA			NA	N_Cterm	382.5	Saliva -	< 2 weeks	Female	no
HS000398	10	saliva	IgA	TS-	adult	2020-07-29	2020-08-05	2020-07-29	2020-08-17	.	0		NA			NA	S2	1140	Saliva -	< 2 weeks	Female	no
HS000398	10	saliva	IgG	TS-	adult	2020-07-29	2020-08-05	2020-07-29	2020-08-17	.	0		NA			NA	S2	278	Saliva -	< 2 weeks	Female	no
HS000401	10	saliva	IgM	TS+	child	2020-07-29	.	2020-07-29	.	.	0		NA			NA	N_FL	288.5	Saliva +	< 2 weeks	Male	no
HS000401	500	plasma	IgA	TS+	child	2020-07-29	.	2020-07-29	.	.	0	2020-07-29	0			NA	N_FL	NA	Plasma +	< 2 weeks	Male	no
HS000401	10	saliva	IgA	TS+	child	2020-07-29	.	2020-07-29	.	.	0		NA			NA	N_FL	1790.5	Saliva +	< 2 weeks	Male	no
HS000401	10	saliva	IgG	TS+	child	2020-07-29	.	2020-07-29	.	.	0		NA			NA	N_FL	2683	Saliva +	< 2 weeks	Male	no
HS000401	500	plasma	IgM	TS+	child	2020-07-29	.	2020-07-29	.	.	0	2020-07-29	0			NA	N_FL	NA	Plasma +	< 2 weeks	Male	no
HS000401	500	plasma	IgG	TS+	child	2020-07-29	.	2020-07-29	.	.	0	2020-07-29	0			NA	N_FL	NA	Plasma +	< 2 weeks	Male	no
HS000401	500	plasma	IgA	TS+	child	2020-07-29	.	2020-07-29	.	.	0	2020-07-29	0			NA	RBD	10834	Plasma +	< 2 weeks	Male	no
HS000401	10	saliva	IgA	TS+	child	2020-07-29	.	2020-07-29	.	.	0		NA			NA	RBD	2370	Saliva +	< 2 weeks	Male	no
HS000401	10	saliva	IgM	TS+	child	2020-07-29	.	2020-07-29	.	.	0		NA			NA	RBD	379	Saliva +	< 2 weeks	Male	no
HS000401	10	saliva	IgG	TS+	child	2020-07-29	.	2020-07-29	.	.	0		NA			NA	RBD	507	Saliva +	< 2 weeks	Male	no
HS000401	500	plasma	IgM	TS+	child	2020-07-29	.	2020-07-29	.	.	0	2020-07-29	0			NA	RBD	3137	Plasma +	< 2 weeks	Male	no
HS000401	10	saliva	IgG	TS+	child	2020-07-29	.	2020-07-29	.	.	0		NA			NA	S.crg	568	Saliva +	< 2 weeks	Male	no
HS000401	500	plasma	IgM	TS+	child	2020-07-29	.	2020-07-29	.	.	0	2020-07-29	0			NA	S.crg	2099	Plasma +	< 2 weeks	Male	no
HS000401	500	plasma	IgG	TS+	child	2020-07-29	.	2020-07-29	.	.	0	2020-07-29	0			NA	S.crg	21750.5	Plasma +	< 2 weeks	Male	no
HS000401	500	plasma	IgA	TS+	child	2020-07-29	.	2020-07-29	.	.	0	2020-07-29	0			NA	N_Cterm	NA	Plasma +	< 2 weeks	Male	no
HS000401	10	saliva	IgA	TS+	child	2020-07-29	.	2020-07-29	.	.	0		NA			NA	N_Cterm	682	Saliva +	< 2 weeks	Male	no
HS000401	10	saliva	IgM	TS+	child	2020-07-29	.	2020-07-29	.	.	0		NA			NA	N_Cterm	258	Saliva +	< 2 weeks	Male	no
HS000401	10	saliva	IgG	TS+	child	2020-07-29	.	2020-07-29	.	.	0		NA			NA	N_Cterm	617	Saliva +	< 2 weeks	Male	no
HS000401	500	plasma	IgM	TS+	child	2020-07-29	.	2020-07-29	.	.	0	2020-07-29	0			NA	N_Cterm	NA	Plasma +	< 2 weeks	Male	no
HS000401	500	plasma	IgG	TS+	child	2020-07-29	.	2020-07-29	.	.	0	2020-07-29	0			NA	N_Cterm	NA	Plasma +	< 2 weeks	Male	no
HS000401	500	plasma	IgG	TS+	child	2020-07-29	.	2020-07-29	.	.	0	2020-07-29	0			NA	RBD	30380	Plasma +	< 2 weeks	Male	no
HS000401	500	plasma	IgA	TS+	child	2020-07-29	.	2020-07-29	.	.	0	2020-07-29	0			NA	S.crg	10494	Plasma +	< 2 weeks	Male	no
HS000401	10	saliva	IgA	TS+	child	2020-07-29	.	2020-07-29	.	.	0		NA			NA	S.crg	2661.5	Saliva +	< 2 weeks	Male	no
HS000401	10	saliva	IgM	TS+	child	2020-07-29	.	2020-07-29	.	.	0		NA			NA	S.crg	380	Saliva +	< 2 weeks	Male	no
HS000401	10	saliva	IgM	TS+	child	2020-07-29	.	2020-07-29	.	.	0		NA			NA	S2	409	Saliva +	< 2 weeks	Male	no
HS000401	10	saliva	IgG	TS+	child	2020-07-29	.	2020-07-29	.	.	0		NA			NA	S2	1016	Saliva +	< 2 weeks	Male	no
HS000401	500	plasma	IgM	TS+	child	2020-07-29	.	2020-07-29	.	.	0	2020-07-29	0			NA	S2	NA	Plasma +	< 2 weeks	Male	no
HS000401	500	plasma	IgG	TS+	child	2020-07-29	.	2020-07-29	.	.	0	2020-07-29	0			NA	S2	NA	Plasma +	< 2 weeks	Male	no
HS000401	500	plasma	IgA	TS+	child	2020-07-29	.	2020-07-29	.	.	0	2020-07-29	0			NA	S2	NA	Plasma +	< 2 weeks	Male	no
HS000401	10	saliva	IgA	TS+	child	2020-07-29	.	2020-07-29	.	.	0		NA			NA	S2	5447	Saliva +	< 2 weeks	Male	no
HS000417	500	plasma	IgG	TS+	adult	2020-07-21	2020-07-30	2020-07-14	2020-08-11	.	7	2020-08-11	21			NA	S2	NA	Plasma +	> 2 weeks	Male	no
HS000417	10	saliva	IgA	TS+	adult	2020-07-21	2020-07-30	2020-07-14	2020-08-11	.	7		NA			NA	N_FL	1802	Saliva +	< 2 weeks	Male	no
HS000417	500	plasma	IgM	TS+	adult	2020-07-21	2020-07-30	2020-07-14	2020-08-11	.	7	2020-08-11	21			NA	N_FL	NA	Plasma +	> 2 weeks	Male	no
HS000417	10	saliva	IgM	TS+	adult	2020-07-21	2020-07-30	2020-07-14	2020-08-11	.	7		NA			NA	RBD	206.5	Saliva +	< 2 weeks	Male	no
HS000417	10	saliva	IgA	TS+	adult	2020-07-21	2020-07-30	2020-07-14	2020-08-11	.	7		NA			NA	N_Cterm	641	Saliva +	< 2 weeks	Male	no
HS000417	500	plasma	IgM	TS+	adult	2020-07-21	2020-07-30	2020-07-14	2020-08-11	.	7	2020-08-11	21			NA	N_Cterm	NA	Plasma +	> 2 weeks	Male	no
HS000417	500	plasma	IgG	TS+	adult	2020-07-21	2020-07-30	2020-07-14	2020-08-11	.	7	2020-08-11	21			NA	N_FL	NA	Plasma +	> 2 weeks	Male	no
HS000417	500	plasma	IgG	TS+	adult	2020-07-21	2020-07-30	2020-07-14	2020-08-11	.	7	2020-08-11	21			NA	RBD	9464	Plasma +	> 2 weeks	Male	no
HS000417	10	saliva	IgM	TS+	adult	2020-07-21	2020-07-30	2020-07-14	2020-08-11	.	7		NA			NA	S.crg	168	Saliva +	< 2 weeks	Male	no
HS000417	500	plasma	IgA	TS+	adult	2020-07-21	2020-07-30	2020-07-14	2020-08-11	.	7	2020-08-11	21			NA	S.crg	1646.5	Plasma +	> 2 weeks	Male	no
HS000417	10	saliva	IgA	TS+	adult	2020-07-21	2020-07-30	2020-07-14	2020-08-11	.	7		NA			NA	S2	1809.5	Saliva +	< 2 weeks	Male	no
HS000417	500	plasma	IgM	TS+	adult	2020-07-21	2020-07-30	2020-07-14	2020-08-11	.	7	2020-08-11	21			NA	S2	NA	Plasma +	> 2 weeks	Male	no
HS000417	10	saliva	IgG	TS+	adult	2020-07-21	2020-07-30	2020-07-14	2020-08-11	.	7		NA			NA	N_FL	1322	Saliva +	< 2 weeks	Male	no
HS000417	500	plasma	IgA	TS+	adult	2020-07-21	2020-07-30	2020-07-14	2020-08-11	.	7	2020-08-11	21			NA	RBD	3147	Plasma +	> 2 weeks	Male	no
HS000417	10	saliva	IgG	TS+	adult	2020-07-21	2020-07-30	2020-07-14	2020-08-11	.	7		NA			NA	RBD	610.5	Saliva +	< 2 weeks	Male	no
HS000417	10	saliva	IgM	TS+	adult	2020-07-21	2020-07-30	2020-07-14	2020-08-11	.	7		NA			NA	N_Cterm	232	Saliva +	< 2 weeks	Male	no
HS000417	500	plasma	IgA	TS+	adult	2020-07-21	2020-07-30	2020-07-14	2020-08-11	.	7	2020-08-11	21			NA	N_Cterm	NA	Plasma +	> 2 weeks	Male	no
HS000417	10	saliva	IgG	TS+	adult	2020-07-21	2020-07-30	2020-07-14	2020-08-11	.	7		NA			NA	N_Cterm	734	Saliva +	< 2 weeks	Male	no
HS000417	500	plasma	IgG	TS+	adult	2020-07-21	2020-07-30	2020-07-14	2020-08-11	.	7	2020-08-11	21			NA	S.crg	15464	Plasma +	> 2 weeks	Male	no
HS000417	500	plasma	IgG	TS+	adult	2020-07-21	2020-07-30	2020-07-14	2020-08-11	.	7	2020-08-11	21			NA	N_Cterm	NA	Plasma +	> 2 weeks	Male	no
HS000417	10	saliva	IgM	TS+	adult	2020-07-21	2020-07-30	2020-07-14	2020-08-11	.	7		NA			NA	S2	270.5	Saliva +	< 2 weeks	Male	no
HS000417	500	plasma	IgA	TS+	adult	2020-07-21	2020-07-30	2020-07-14	2020-08-11	.	7	2020-08-11	21			NA	S2	NA	Plasma +	> 2 weeks	Male	no
HS000417	10	saliva	IgG	TS+	adult	2020-07-21	2020-07-30	2020-07-14	2020-08-11	.	7		NA			NA	S2	1735	Saliva +	< 2 weeks	Male	no
HS000417	10	saliva	IgM	TS+	adult	2020-07-21	2020-07-30	2020-07-14	2020-08-11	.	7		NA			NA	N_FL	266	Saliva +	< 2 weeks	Male	no
HS000417	500	plasma	IgA	TS+	adult	2020-07-21	2020-07-30	2020-07-14	2020-08-11	.	7	2020-08-11	21			NA	N_FL	NA	Plasma +	> 2 weeks	Male	no
HS000417	10	saliva	IgG	TS+	adult	2020-07-21	2020-07-30	2020-07-14	2020-08-11	.	7		NA			NA	S.crg	526	Saliva +	< 2 weeks	Male	no
HS000417	10	saliva	IgA	TS+	adult	2020-07-21	2020-07-30	2020-07-14	2020-08-11	.	7		NA			NA	S.crg	650.5	Saliva +	< 2 weeks	Male	no
HS000417	500	plasma	IgM	TS+	adult	2020-07-21	2020-07-30	2020-07-14	2020-08-11	.	7	2020-08-11	21			NA	S.crg	1052	Plasma +	> 2 weeks	Male	no
HS000417	10	saliva	IgA	TS+	adult	2020-07-21	2020-07-30	2020-07-14	2020-08-11	.	7		NA			NA	RBD	794	Saliva +	< 2 weeks	Male	no
HS000417	500	plasma	IgM	TS+	adult	2020-07-21	2020-07-30	2020-07-14	2020-08-11	.	7	2020-08-11	21			NA	RBD	2711.5	Plasma +	> 2 weeks	Male	no
HS000429	10	saliva	IgM	TS+	child	2020-07-27	2020-08-05	2020-07-27	2020-08-26	.	14		NA			NA	N_FL	171.5	Saliva +	> 2 weeks	Male	no
HS000429	500	plasma	IgA	TS+	child	2020-07-27	2020-08-05	2020-07-27	2020-08-26	.	14	2020-08-26	30			NA	N_FL	NA	Plasma +	> 2 weeks	Male	no
HS000429	10	saliva	IgA	TS+	child	2020-07-27	2020-08-05	2020-07-27	2020-08-26	.	14		NA			NA	N_FL	823	Saliva +	> 2 weeks	Male	no
HS000429	500	plasma	IgM	TS+	child	2020-07-27	2020-08-05	2020-07-27	2020-08-26	.	14	2020-08-26	30			NA	N_FL	NA	Plasma +	> 2 weeks	Male	no
HS000429	10	saliva	IgG	TS+	child	2020-07-27	2020-08-05	2020-07-27	2020-08-26	.	14		NA			NA	S2	2620	Saliva +	> 2 weeks	Male	no
HS000429	500	plasma	IgG	TS+	child	2020-07-27	2020-08-05	2020-07-27	2020-08-26	.	14	2020-08-26	30			NA	S2	NA	Plasma +	> 2 weeks	Male	no
HS000429	500	plasma	IgA	TS+	child	2020-07-27	2020-08-05	2020-07-27	2020-08-26	.	14	2020-08-26	30			NA	RBD	3354	Plasma +	> 2 weeks	Male	no
HS000429	10	saliva	IgG	TS+	child	2020-07-27	2020-08-05	2020-07-27	2020-08-26	.	14		NA			NA	N_FL	2571	Saliva +	> 2 weeks	Male	no
HS000429	500	plasma	IgG	TS+	child	2020-07-27	2020-08-05	2020-07-27	2020-08-26	.	14	2020-08-26	30			NA	N_FL	NA	Plasma +	> 2 weeks	Male	no
HS000429	10	saliva	IgM	TS+	child	2020-07-27	2020-08-05	2020-07-27	2020-08-26	.	14		NA			NA	RBD	191	Saliva +	> 2 weeks	Male	no
HS000429	500	plasma	IgG	TS+	child	2020-07-27	2020-08-05	2020-07-27	2020-08-26	.	14	2020-08-26	30			NA	RBD	81487.5	Plasma +	> 2 weeks	Male	no
HS000429	10	saliva	IgA	TS+	child	2020-07-27	2020-08-05	2020-07-27	2020-08-26	.	14		NA			NA	RBD	1305	Saliva +	> 2 weeks	Male	no
HS000429	500	plasma	IgM	TS+	child	2020-07-27	2020-08-05	2020-07-27	2020-08-26	.	14	2020-08-26	30			NA	RBD	2004.5	Plasma +	> 2 weeks	Male	no
HS000429	10	saliva	IgG	TS+	child	2020-07-27	2020-08-05	2020-07-27	2020-08-26	.	14		NA			NA	RBD	1167.5	Saliva +	> 2 weeks	Male	no
HS000429	500	plasma	IgM	TS+	child	2020-07-27	2020-08-05	2020-07-27	2020-08-26	.	14	2020-08-26	30			NA	S.crg	1200	Plasma +	> 2 weeks	Male	no
HS000429	10	saliva	IgM	TS+	child	2020-07-27	2020-08-05	2020-07-27	2020-08-26	.	14		NA			NA	S.crg	163	Saliva +	> 2 weeks	Male	no
HS000429	500	plasma	IgA	TS+	child	2020-07-27	2020-08-05	2020-07-27	2020-08-26	.	14	2020-08-26	30			NA	S.crg	2237.5	Plasma +	> 2 weeks	Male	no
HS000429	10	saliva	IgA	TS+	child	2020-07-27	2020-08-05	2020-07-27	2020-08-26	.	14		NA			NA	S.crg	2090	Saliva +	> 2 weeks	Male	no
HS000429	500	plasma	IgA	TS+	child	2020-07-27	2020-08-05	2020-07-27	2020-08-26	.	14	2020-08-26	30			NA	N_Cterm	NA	Plasma +	> 2 weeks	Male	no
HS000429	10	saliva	IgG	TS+	child	2020-07-27	2020-08-05	2020-07-27	2020-08-26	.	14		NA			NA	S.crg	2080	Saliva +	> 2 weeks	Male	no
HS000429	500	plasma	IgG	TS+	child	2020-07-27	2020-08-05	2020-07-27	2020-08-26	.	14	2020-08-26	30			NA	S.crg	76132.5	Plasma +	> 2 weeks	Male	no
HS000429	10	saliva	IgM	TS+	child	2020-07-27	2020-08-05	2020-07-27	2020-08-26	.	14		NA			NA	N_Cterm	193	Saliva +	> 2 weeks	Male	no
HS000429	500	plasma	IgG	TS+	child	2020-07-27	2020-08-05	2020-07-27	2020-08-26	.	14	2020-08-26	30			NA	N_Cterm	NA	Plasma +	> 2 weeks	Male	no
HS000429	10	saliva	IgA	TS+	child	2020-07-27	2020-08-05	2020-07-27	2020-08-26	.	14		NA			NA	N_Cterm	944.5	Saliva +	> 2 weeks	Male	no
HS000429	500	plasma	IgM	TS+	child	2020-07-27	2020-08-05	2020-07-27	2020-08-26	.	14	2020-08-26	30			NA	N_Cterm	NA	Plasma +	> 2 weeks	Male	no
HS000429	10	saliva	IgG	TS+	child	2020-07-27	2020-08-05	2020-07-27	2020-08-26	.	14		NA			NA	N_Cterm	835.5	Saliva +	> 2 weeks	Male	no
HS000429	500	plasma	IgM	TS+	child	2020-07-27	2020-08-05	2020-07-27	2020-08-26	.	14	2020-08-26	30			NA	S2	NA	Plasma +	> 2 weeks	Male	no
HS000429	10	saliva	IgM	TS+	child	2020-07-27	2020-08-05	2020-07-27	2020-08-26	.	14		NA			NA	S2	185	Saliva +	> 2 weeks	Male	no
HS000429	500	plasma	IgA	TS+	child	2020-07-27	2020-08-05	2020-07-27	2020-08-26	.	14	2020-08-26	30			NA	S2	NA	Plasma +	> 2 weeks	Male	no
HS000429	10	saliva	IgA	TS+	child	2020-07-27	2020-08-05	2020-07-27	2020-08-26	.	14		NA			NA	S2	4350	Saliva +	> 2 weeks	Male	no
HS000481	10	saliva	IgM	TS-	adult	2020-08-07	2020-08-12	2020-08-07	2020-08-27	.	NA		NA			NA	N_FL	195.5	Saliva -		Female	no
HS000481	10	saliva	IgM	TS-	adult	2020-08-07	2020-08-12	2020-08-07	2020-08-27	.	NA		NA			NA	S2	165	Saliva -		Female	no
HS000481	10	saliva	IgG	TS-	adult	2020-08-07	2020-08-12	2020-08-07	2020-08-27	.	NA		NA			NA	S2	1221.5	Saliva -		Female	no
HS000481	10	saliva	IgG	TS-	adult	2020-08-07	2020-08-12	2020-08-07	2020-08-27	.	NA		NA			NA	N_FL	1195	Saliva -		Female	no
HS000481	10	saliva	IgA	TS-	adult	2020-08-07	2020-08-12	2020-08-07	2020-08-27	.	NA		NA			NA	N_FL	561	Saliva -		Female	no
HS000481	10	saliva	IgM	TS-	adult	2020-08-07	2020-08-12	2020-08-07	2020-08-27	.	NA		NA			NA	RBD	323	Saliva -		Female	no
HS000481	10	saliva	IgG	TS-	adult	2020-08-07	2020-08-12	2020-08-07	2020-08-27	.	NA		NA			NA	RBD	274.5	Saliva -		Female	no
HS000481	10	saliva	IgA	TS-	adult	2020-08-07	2020-08-12	2020-08-07	2020-08-27	.	NA		NA			NA	RBD	321	Saliva -		Female	no
HS000481	10	saliva	IgM	TS-	adult	2020-08-07	2020-08-12	2020-08-07	2020-08-27	.	NA		NA			NA	S.crg	160.5	Saliva -		Female	no
HS000481	10	saliva	IgG	TS-	adult	2020-08-07	2020-08-12	2020-08-07	2020-08-27	.	NA		NA			NA	S.crg	242	Saliva -		Female	no
HS000481	10	saliva	IgA	TS-	adult	2020-08-07	2020-08-12	2020-08-07	2020-08-27	.	NA		NA			NA	S.crg	216	Saliva -		Female	no
HS000481	10	saliva	IgM	TS-	adult	2020-08-07	2020-08-12	2020-08-07	2020-08-27	.	NA		NA			NA	N_Cterm	188	Saliva -		Female	no
HS000481	10	saliva	IgG	TS-	adult	2020-08-07	2020-08-12	2020-08-07	2020-08-27	.	NA		NA			NA	N_Cterm	367	Saliva -		Female	no
HS000481	10	saliva	IgA	TS-	adult	2020-08-07	2020-08-12	2020-08-07	2020-08-27	.	NA		NA			NA	N_Cterm	316	Saliva -		Female	no
HS000481	500	plasma	IgA	TS-	adult	2020-08-07	2020-08-12	2020-08-07	2020-08-27	.	NA	2020-08-07	0			NA	N_Cterm	249	Plasma -	< 2 weeks	Female	no
HS000481	500	plasma	IgG	TS-	adult	2020-08-07	2020-08-12	2020-08-07	2020-08-27	.	NA	2020-08-07	0			NA	N_Cterm	3107	Plasma -	< 2 weeks	Female	no
HS000481	10	saliva	IgA	TS-	adult	2020-08-07	2020-08-12	2020-08-07	2020-08-27	.	NA		NA			NA	S2	280.5	Saliva -		Female	no
HS000481	500	plasma	IgA	TS-	adult	2020-08-07	2020-08-12	2020-08-07	2020-08-27	.	NA	2020-08-07	0			NA	S2	231	Plasma -	< 2 weeks	Female	no
HS000481	500	plasma	IgG	TS-	adult	2020-08-07	2020-08-12	2020-08-07	2020-08-27	.	NA	2020-08-07	0			NA	S2	5145	Plasma -	< 2 weeks	Female	no
HS000481	500	plasma	IgM	TS-	adult	2020-08-07	2020-08-12	2020-08-07	2020-08-27	.	NA	2020-08-07	0			NA	N_FL	1927	Plasma -	< 2 weeks	Female	no
HS000481	500	plasma	IgA	TS-	adult	2020-08-07	2020-08-12	2020-08-07	2020-08-27	.	NA	2020-08-07	0			NA	N_FL	682	Plasma -	< 2 weeks	Female	no
HS000481	500	plasma	IgG	TS-	adult	2020-08-07	2020-08-12	2020-08-07	2020-08-27	.	NA	2020-08-07	0			NA	N_FL	24917	Plasma -	< 2 weeks	Female	no
HS000481	500	plasma	IgM	TS-	adult	2020-08-07	2020-08-12	2020-08-07	2020-08-27	.	NA	2020-08-07	0			NA	RBD	534	Plasma -	< 2 weeks	Female	no
HS000481	500	plasma	IgA	TS-	adult	2020-08-07	2020-08-12	2020-08-07	2020-08-27	.	NA	2020-08-07	0			NA	RBD	191.5	Plasma -	< 2 weeks	Female	no
HS000481	500	plasma	IgG	TS-	adult	2020-08-07	2020-08-12	2020-08-07	2020-08-27	.	NA	2020-08-07	0			NA	RBD	606	Plasma -	< 2 weeks	Female	no
HS000481	500	plasma	IgM	TS-	adult	2020-08-07	2020-08-12	2020-08-07	2020-08-27	.	NA	2020-08-07	0			NA	S.crg	268.5	Plasma -	< 2 weeks	Female	no
HS000481	500	plasma	IgA	TS-	adult	2020-08-07	2020-08-12	2020-08-07	2020-08-27	.	NA	2020-08-07	0			NA	S.crg	180	Plasma -	< 2 weeks	Female	no
HS000481	500	plasma	IgG	TS-	adult	2020-08-07	2020-08-12	2020-08-07	2020-08-27	.	NA	2020-08-07	0			NA	S.crg	743	Plasma -	< 2 weeks	Female	no
HS000481	500	plasma	IgM	TS-	adult	2020-08-07	2020-08-12	2020-08-07	2020-08-27	.	NA	2020-08-07	0			NA	N_Cterm	711	Plasma -	< 2 weeks	Female	no
HS000481	500	plasma	IgM	TS-	adult	2020-08-07	2020-08-12	2020-08-07	2020-08-27	.	NA	2020-08-07	0			NA	S2	547	Plasma -	< 2 weeks	Female	no
HS000492	10	saliva	IgM	TS+	child	2020-07-24	2020-07-31	2020-07-24	2020-08-07	.	7		NA			NA	N_FL	215.5	Saliva +	< 2 weeks	Female	no
HS000492	500	plasma	IgA	TS+	child	2020-07-24	2020-07-31	2020-07-24	2020-08-07	.	7	2020-08-07	14			NA	N_FL	NA	Plasma +	> 2 weeks	Female	no
HS000492	10	saliva	IgA	TS+	child	2020-07-24	2020-07-31	2020-07-24	2020-08-07	.	7		NA			NA	N_FL	2877	Saliva +	< 2 weeks	Female	no
HS000492	10	saliva	IgG	TS+	child	2020-07-24	2020-07-31	2020-07-24	2020-08-07	.	7		NA			NA	N_FL	2416.5	Saliva +	< 2 weeks	Female	no
HS000492	500	plasma	IgM	TS+	child	2020-07-24	2020-07-31	2020-07-24	2020-08-07	.	7	2020-08-07	14			NA	N_FL	NA	Plasma +	> 2 weeks	Female	no
HS000492	500	plasma	IgG	TS+	child	2020-07-24	2020-07-31	2020-07-24	2020-08-07	.	7	2020-08-07	14			NA	N_FL	NA	Plasma +	> 2 weeks	Female	no
HS000492	10	saliva	IgM	TS+	child	2020-07-24	2020-07-31	2020-07-24	2020-08-07	.	7		NA			NA	RBD	224.5	Saliva +	< 2 weeks	Female	no
HS000492	500	plasma	IgA	TS+	child	2020-07-24	2020-07-31	2020-07-24	2020-08-07	.	7	2020-08-07	14			NA	RBD	4752.5	Plasma +	> 2 weeks	Female	no
HS000492	10	saliva	IgA	TS+	child	2020-07-24	2020-07-31	2020-07-24	2020-08-07	.	7		NA			NA	RBD	1028	Saliva +	< 2 weeks	Female	no
HS000492	10	saliva	IgG	TS+	child	2020-07-24	2020-07-31	2020-07-24	2020-08-07	.	7		NA			NA	RBD	792.5	Saliva +	< 2 weeks	Female	no
HS000492	500	plasma	IgM	TS+	child	2020-07-24	2020-07-31	2020-07-24	2020-08-07	.	7	2020-08-07	14			NA	RBD	1532	Plasma +	> 2 weeks	Female	no
HS000492	500	plasma	IgG	TS+	child	2020-07-24	2020-07-31	2020-07-24	2020-08-07	.	7	2020-08-07	14			NA	RBD	59817	Plasma +	> 2 weeks	Female	no
HS000492	10	saliva	IgM	TS+	child	2020-07-24	2020-07-31	2020-07-24	2020-08-07	.	7		NA			NA	S.crg	231.5	Saliva +	< 2 weeks	Female	no
HS000492	500	plasma	IgA	TS+	child	2020-07-24	2020-07-31	2020-07-24	2020-08-07	.	7	2020-08-07	14			NA	S.crg	2475	Plasma +	> 2 weeks	Female	no
HS000492	10	saliva	IgA	TS+	child	2020-07-24	2020-07-31	2020-07-24	2020-08-07	.	7		NA			NA	S.crg	1297	Saliva +	< 2 weeks	Female	no
HS000492	10	saliva	IgG	TS+	child	2020-07-24	2020-07-31	2020-07-24	2020-08-07	.	7		NA			NA	S.crg	1285.5	Saliva +	< 2 weeks	Female	no
HS000492	500	plasma	IgM	TS+	child	2020-07-24	2020-07-31	2020-07-24	2020-08-07	.	7	2020-08-07	14			NA	S.crg	1401.5	Plasma +	> 2 weeks	Female	no
HS000492	500	plasma	IgG	TS+	child	2020-07-24	2020-07-31	2020-07-24	2020-08-07	.	7	2020-08-07	14			NA	S.crg	52176.5	Plasma +	> 2 weeks	Female	no
HS000492	10	saliva	IgM	TS+	child	2020-07-24	2020-07-31	2020-07-24	2020-08-07	.	7		NA			NA	N_Cterm	212	Saliva +	< 2 weeks	Female	no
HS000492	500	plasma	IgA	TS+	child	2020-07-24	2020-07-31	2020-07-24	2020-08-07	.	7	2020-08-07	14			NA	N_Cterm	NA	Plasma +	> 2 weeks	Female	no
HS000492	10	saliva	IgA	TS+	child	2020-07-24	2020-07-31	2020-07-24	2020-08-07	.	7		NA			NA	N_Cterm	1103	Saliva +	< 2 weeks	Female	no
HS000492	10	saliva	IgG	TS+	child	2020-07-24	2020-07-31	2020-07-24	2020-08-07	.	7		NA			NA	N_Cterm	751	Saliva +	< 2 weeks	Female	no
HS000492	500	plasma	IgM	TS+	child	2020-07-24	2020-07-31	2020-07-24	2020-08-07	.	7	2020-08-07	14			NA	N_Cterm	NA	Plasma +	> 2 weeks	Female	no
HS000492	500	plasma	IgG	TS+	child	2020-07-24	2020-07-31	2020-07-24	2020-08-07	.	7	2020-08-07	14			NA	N_Cterm	NA	Plasma +	> 2 weeks	Female	no
HS000492	10	saliva	IgM	TS+	child	2020-07-24	2020-07-31	2020-07-24	2020-08-07	.	7		NA			NA	S2	289	Saliva +	< 2 weeks	Female	no
HS000492	10	saliva	IgG	TS+	child	2020-07-24	2020-07-31	2020-07-24	2020-08-07	.	7		NA			NA	S2	3887.5	Saliva +	< 2 weeks	Female	no
HS000492	500	plasma	IgM	TS+	child	2020-07-24	2020-07-31	2020-07-24	2020-08-07	.	7	2020-08-07	14			NA	S2	NA	Plasma +	> 2 weeks	Female	no
HS000492	500	plasma	IgA	TS+	child	2020-07-24	2020-07-31	2020-07-24	2020-08-07	.	7	2020-08-07	14			NA	S2	NA	Plasma +	> 2 weeks	Female	no
HS000492	10	saliva	IgA	TS+	child	2020-07-24	2020-07-31	2020-07-24	2020-08-07	.	7		NA			NA	S2	3448.5	Saliva +	< 2 weeks	Female	no
HS000492	500	plasma	IgG	TS+	child	2020-07-24	2020-07-31	2020-07-24	2020-08-07	.	7	2020-08-07	14			NA	S2	NA	Plasma +	> 2 weeks	Female	no
HS000509	500	plasma	IgG	TS-	child	2020-07-21	.	2020-07-21	2020-08-18	.	7	2020-09-15	56			NA	N_Cterm	NA	Plasma -	> 2 weeks	Male	no
HS000509	500	plasma	IgG	TS-	child	2020-07-21	.	2020-07-21	2020-08-18	.	7	2020-09-15	56			NA	S2	NA	Plasma -	> 2 weeks	Male	no
HS000509	10	saliva	IgA	TS-	child	2020-07-21	.	2020-07-21	2020-08-18	.	7		NA			NA	S2	380	Saliva -	< 2 weeks	Male	no
HS000509	500	plasma	IgA	TS-	child	2020-07-21	.	2020-07-21	2020-08-18	.	7	2020-09-15	56			NA	S2	NA	Plasma -	> 2 weeks	Male	no
HS000509	500	plasma	IgG	TS-	child	2020-07-21	.	2020-07-21	2020-08-18	.	7	2020-09-15	56			NA	N_FL	NA	Plasma -	> 2 weeks	Male	no
HS000509	10	saliva	IgA	TS-	child	2020-07-21	.	2020-07-21	2020-08-18	.	7		NA			NA	N_FL	375	Saliva -	< 2 weeks	Male	no
HS000509	500	plasma	IgA	TS-	child	2020-07-21	.	2020-07-21	2020-08-18	.	7	2020-09-15	56			NA	N_FL	NA	Plasma -	> 2 weeks	Male	no
HS000509	10	saliva	IgM	TS-	child	2020-07-21	.	2020-07-21	2020-08-18	.	7		NA			NA	RBD	153	Saliva -	< 2 weeks	Male	no
HS000509	500	plasma	IgM	TS-	child	2020-07-21	.	2020-07-21	2020-08-18	.	7	2020-09-15	56			NA	RBD	212	Plasma -	> 2 weeks	Male	no
HS000509	500	plasma	IgG	TS-	child	2020-07-21	.	2020-07-21	2020-08-18	.	7	2020-09-15	56			NA	RBD	3829.5	Plasma -	> 2 weeks	Male	no
HS000509	10	saliva	IgA	TS-	child	2020-07-21	.	2020-07-21	2020-08-18	.	7		NA			NA	RBD	285	Saliva -	< 2 weeks	Male	no
HS000509	500	plasma	IgA	TS-	child	2020-07-21	.	2020-07-21	2020-08-18	.	7	2020-09-15	56			NA	RBD	1013	Plasma -	> 2 weeks	Male	no
HS000509	10	saliva	IgM	TS-	child	2020-07-21	.	2020-07-21	2020-08-18	.	7		NA			NA	S.crg	130	Saliva -	< 2 weeks	Male	no
HS000509	500	plasma	IgM	TS-	child	2020-07-21	.	2020-07-21	2020-08-18	.	7	2020-09-15	56			NA	S.crg	151.5	Plasma -	> 2 weeks	Male	no
HS000509	10	saliva	IgM	TS-	child	2020-07-21	.	2020-07-21	2020-08-18	.	7		NA			NA	N_FL	170	Saliva -	< 2 weeks	Male	no
HS000509	500	plasma	IgM	TS-	child	2020-07-21	.	2020-07-21	2020-08-18	.	7	2020-09-15	56			NA	N_FL	NA	Plasma -	> 2 weeks	Male	no
HS000509	10	saliva	IgG	TS-	child	2020-07-21	.	2020-07-21	2020-08-18	.	7		NA			NA	N_FL	278	Saliva -	< 2 weeks	Male	no
HS000509	10	saliva	IgA	TS-	child	2020-07-21	.	2020-07-21	2020-08-18	.	7		NA			NA	S.crg	178	Saliva -	< 2 weeks	Male	no
HS000509	500	plasma	IgA	TS-	child	2020-07-21	.	2020-07-21	2020-08-18	.	7	2020-09-15	56			NA	S.crg	109	Plasma -	> 2 weeks	Male	no
HS000509	10	saliva	IgM	TS-	child	2020-07-21	.	2020-07-21	2020-08-18	.	7		NA			NA	N_Cterm	185.5	Saliva -	< 2 weeks	Male	no
HS000509	500	plasma	IgM	TS-	child	2020-07-21	.	2020-07-21	2020-08-18	.	7	2020-09-15	56			NA	N_Cterm	NA	Plasma -	> 2 weeks	Male	no
HS000509	10	saliva	IgG	TS-	child	2020-07-21	.	2020-07-21	2020-08-18	.	7		NA			NA	N_Cterm	286.5	Saliva -	< 2 weeks	Male	no
HS000509	10	saliva	IgA	TS-	child	2020-07-21	.	2020-07-21	2020-08-18	.	7		NA			NA	N_Cterm	452	Saliva -	< 2 weeks	Male	no
HS000509	500	plasma	IgA	TS-	child	2020-07-21	.	2020-07-21	2020-08-18	.	7	2020-09-15	56			NA	N_Cterm	NA	Plasma -	> 2 weeks	Male	no
HS000509	10	saliva	IgM	TS-	child	2020-07-21	.	2020-07-21	2020-08-18	.	7		NA			NA	S2	143.5	Saliva -	< 2 weeks	Male	no
HS000509	500	plasma	IgM	TS-	child	2020-07-21	.	2020-07-21	2020-08-18	.	7	2020-09-15	56			NA	S2	NA	Plasma -	> 2 weeks	Male	no
HS000509	10	saliva	IgG	TS-	child	2020-07-21	.	2020-07-21	2020-08-18	.	7		NA			NA	S2	247.5	Saliva -	< 2 weeks	Male	no
HS000509	10	saliva	IgG	TS-	child	2020-07-21	.	2020-07-21	2020-08-18	.	7		NA			NA	RBD	190.5	Saliva -	< 2 weeks	Male	no
HS000509	10	saliva	IgG	TS-	child	2020-07-21	.	2020-07-21	2020-08-18	.	7		NA			NA	S.crg	178.5	Saliva -	< 2 weeks	Male	no
HS000509	500	plasma	IgG	TS-	child	2020-07-21	.	2020-07-21	2020-08-18	.	7	2020-09-15	56			NA	S.crg	250.5	Plasma -	> 2 weeks	Male	no
HS000517	10	saliva	IgM	TS-	adult	2020-07-29	2020-08-04	2020-07-29	2020-09-01	.	14		NA			NA	N_FL	638	Saliva -	> 2 weeks	Female	no
HS000517	10	saliva	IgA	TS-	adult	2020-07-29	2020-08-04	2020-07-29	2020-09-01	.	14		NA			NA	N_FL	1288	Saliva -	> 2 weeks	Female	no
HS000517	10	saliva	IgG	TS-	adult	2020-07-29	2020-08-04	2020-07-29	2020-09-01	.	14		NA			NA	N_FL	1319	Saliva -	> 2 weeks	Female	no
HS000517	10	saliva	IgM	TS-	adult	2020-07-29	2020-08-04	2020-07-29	2020-09-01	.	14		NA			NA	RBD	228	Saliva -	> 2 weeks	Female	no
HS000517	10	saliva	IgA	TS-	adult	2020-07-29	2020-08-04	2020-07-29	2020-09-01	.	14		NA			NA	RBD	514	Saliva -	> 2 weeks	Female	no
HS000517	500	plasma	IgA	TS-	adult	2020-07-29	2020-08-04	2020-07-29	2020-09-01	.	14	2020-09-01	34			NA	S2	252	Plasma -	> 2 weeks	Female	no
HS000517	500	plasma	IgM	TS-	adult	2020-07-29	2020-08-04	2020-07-29	2020-09-01	.	14	2020-09-01	34			NA	N_FL	4663	Plasma -	> 2 weeks	Female	no
HS000517	10	saliva	IgG	TS-	adult	2020-07-29	2020-08-04	2020-07-29	2020-09-01	.	14		NA			NA	S.crg	817	Saliva -	> 2 weeks	Female	no
HS000517	10	saliva	IgG	TS-	adult	2020-07-29	2020-08-04	2020-07-29	2020-09-01	.	14		NA			NA	RBD	925.5	Saliva -	> 2 weeks	Female	no
HS000517	10	saliva	IgM	TS-	adult	2020-07-29	2020-08-04	2020-07-29	2020-09-01	.	14		NA			NA	S.crg	184	Saliva -	> 2 weeks	Female	no
HS000517	10	saliva	IgA	TS-	adult	2020-07-29	2020-08-04	2020-07-29	2020-09-01	.	14		NA			NA	S.crg	517.5	Saliva -	> 2 weeks	Female	no
HS000517	10	saliva	IgM	TS-	adult	2020-07-29	2020-08-04	2020-07-29	2020-09-01	.	14		NA			NA	S2	313.5	Saliva -	> 2 weeks	Female	no
HS000517	10	saliva	IgM	TS-	adult	2020-07-29	2020-08-04	2020-07-29	2020-09-01	.	14		NA			NA	N_Cterm	272.5	Saliva -	> 2 weeks	Female	no
HS000517	10	saliva	IgA	TS-	adult	2020-07-29	2020-08-04	2020-07-29	2020-09-01	.	14		NA			NA	N_Cterm	707	Saliva -	> 2 weeks	Female	no
HS000517	10	saliva	IgG	TS-	adult	2020-07-29	2020-08-04	2020-07-29	2020-09-01	.	14		NA			NA	N_Cterm	1119.5	Saliva -	> 2 weeks	Female	no
HS000517	10	saliva	IgA	TS-	adult	2020-07-29	2020-08-04	2020-07-29	2020-09-01	.	14		NA			NA	S2	993	Saliva -	> 2 weeks	Female	no
HS000517	10	saliva	IgG	TS-	adult	2020-07-29	2020-08-04	2020-07-29	2020-09-01	.	14		NA			NA	S2	1119	Saliva -	> 2 weeks	Female	no
HS000517	500	plasma	IgG	TS-	adult	2020-07-29	2020-08-04	2020-07-29	2020-09-01	.	14	2020-09-01	34			NA	N_FL	4052	Plasma -	> 2 weeks	Female	no
HS000517	500	plasma	IgM	TS-	adult	2020-07-29	2020-08-04	2020-07-29	2020-09-01	.	14	2020-09-01	34			NA	S2	2310	Plasma -	> 2 weeks	Female	no
HS000517	500	plasma	IgA	TS-	adult	2020-07-29	2020-08-04	2020-07-29	2020-09-01	.	14	2020-09-01	34			NA	RBD	214	Plasma -	> 2 weeks	Female	no
HS000517	500	plasma	IgA	TS-	adult	2020-07-29	2020-08-04	2020-07-29	2020-09-01	.	14	2020-09-01	34			NA	N_FL	359	Plasma -	> 2 weeks	Female	no
HS000517	500	plasma	IgG	TS-	adult	2020-07-29	2020-08-04	2020-07-29	2020-09-01	.	14	2020-09-01	34			NA	RBD	644	Plasma -	> 2 weeks	Female	no
HS000517	500	plasma	IgM	TS-	adult	2020-07-29	2020-08-04	2020-07-29	2020-09-01	.	14	2020-09-01	34			NA	RBD	1016.5	Plasma -	> 2 weeks	Female	no
HS000517	500	plasma	IgG	TS-	adult	2020-07-29	2020-08-04	2020-07-29	2020-09-01	.	14	2020-09-01	34			NA	N_Cterm	1581	Plasma -	> 2 weeks	Female	no
HS000517	500	plasma	IgG	TS-	adult	2020-07-29	2020-08-04	2020-07-29	2020-09-01	.	14	2020-09-01	34			NA	S.crg	2101	Plasma -	> 2 weeks	Female	no
HS000517	500	plasma	IgM	TS-	adult	2020-07-29	2020-08-04	2020-07-29	2020-09-01	.	14	2020-09-01	34			NA	S.crg	850	Plasma -	> 2 weeks	Female	no
HS000517	500	plasma	IgA	TS-	adult	2020-07-29	2020-08-04	2020-07-29	2020-09-01	.	14	2020-09-01	34			NA	S.crg	225	Plasma -	> 2 weeks	Female	no
HS000517	500	plasma	IgM	TS-	adult	2020-07-29	2020-08-04	2020-07-29	2020-09-01	.	14	2020-09-01	34			NA	N_Cterm	2384	Plasma -	> 2 weeks	Female	no
HS000517	500	plasma	IgA	TS-	adult	2020-07-29	2020-08-04	2020-07-29	2020-09-01	.	14	2020-09-01	34			NA	N_Cterm	288	Plasma -	> 2 weeks	Female	no
HS000517	500	plasma	IgG	TS-	adult	2020-07-29	2020-08-04	2020-07-29	2020-09-01	.	14	2020-09-01	34			NA	S2	4831	Plasma -	> 2 weeks	Female	no
HS000520	500	plasma	IgA	TS+	child	2020-07-08	2020-07-29	2020-07-23	2020-08-19	.	0	2020-08-19	21			NA	N_FL	NA	Plasma +	> 2 weeks	Female	no
HS000520	10	saliva	IgM	TS+	child	2020-07-08	2020-07-29	2020-07-23	2020-08-19	.	0		NA			NA	N_FL	197	Saliva +	> 2 weeks	Female	no
HS000520	10	saliva	IgM	TS+	child	2020-07-08	2020-07-29	2020-07-23	2020-08-19	.	0		NA			NA	S.crg	204.5	Saliva +	> 2 weeks	Female	no
HS000520	10	saliva	IgA	TS+	child	2020-07-08	2020-07-29	2020-07-23	2020-08-19	.	0		NA			NA	S.crg	904	Saliva +	> 2 weeks	Female	no
HS000520	10	saliva	IgA	TS+	child	2020-07-08	2020-07-29	2020-07-23	2020-08-19	.	0		NA			NA	N_FL	549	Saliva +	> 2 weeks	Female	no
HS000520	500	plasma	IgM	TS+	child	2020-07-08	2020-07-29	2020-07-23	2020-08-19	.	0	2020-08-19	21			NA	N_FL	NA	Plasma +	> 2 weeks	Female	no
HS000520	10	saliva	IgG	TS+	child	2020-07-08	2020-07-29	2020-07-23	2020-08-19	.	0		NA			NA	N_FL	4954.5	Saliva +	> 2 weeks	Female	no
HS000520	500	plasma	IgG	TS+	child	2020-07-08	2020-07-29	2020-07-23	2020-08-19	.	0	2020-08-19	21			NA	N_FL	NA	Plasma +	> 2 weeks	Female	no
HS000520	500	plasma	IgA	TS+	child	2020-07-08	2020-07-29	2020-07-23	2020-08-19	.	0	2020-08-19	21			NA	RBD	14943.5	Plasma +	> 2 weeks	Female	no
HS000520	10	saliva	IgM	TS+	child	2020-07-08	2020-07-29	2020-07-23	2020-08-19	.	0		NA			NA	RBD	226	Saliva +	> 2 weeks	Female	no
HS000520	10	saliva	IgA	TS+	child	2020-07-08	2020-07-29	2020-07-23	2020-08-19	.	0		NA			NA	RBD	619.5	Saliva +	> 2 weeks	Female	no
HS000520	500	plasma	IgM	TS+	child	2020-07-08	2020-07-29	2020-07-23	2020-08-19	.	0	2020-08-19	21			NA	RBD	4122	Plasma +	> 2 weeks	Female	no
HS000520	10	saliva	IgG	TS+	child	2020-07-08	2020-07-29	2020-07-23	2020-08-19	.	0		NA			NA	RBD	1691	Saliva +	> 2 weeks	Female	no
HS000520	500	plasma	IgG	TS+	child	2020-07-08	2020-07-29	2020-07-23	2020-08-19	.	0	2020-08-19	21			NA	RBD	83302.5	Plasma +	> 2 weeks	Female	no
HS000520	500	plasma	IgA	TS+	child	2020-07-08	2020-07-29	2020-07-23	2020-08-19	.	0	2020-08-19	21			NA	S.crg	19993	Plasma +	> 2 weeks	Female	no
HS000520	500	plasma	IgM	TS+	child	2020-07-08	2020-07-29	2020-07-23	2020-08-19	.	0	2020-08-19	21			NA	S2	NA	Plasma +	> 2 weeks	Female	no
HS000520	10	saliva	IgA	TS+	child	2020-07-08	2020-07-29	2020-07-23	2020-08-19	.	0		NA			NA	S2	1167	Saliva +	> 2 weeks	Female	no
HS000520	500	plasma	IgG	TS+	child	2020-07-08	2020-07-29	2020-07-23	2020-08-19	.	0	2020-08-19	21			NA	S2	NA	Plasma +	> 2 weeks	Female	no
HS000520	10	saliva	IgG	TS+	child	2020-07-08	2020-07-29	2020-07-23	2020-08-19	.	0		NA			NA	S2	5148	Saliva +	> 2 weeks	Female	no
HS000520	500	plasma	IgM	TS+	child	2020-07-08	2020-07-29	2020-07-23	2020-08-19	.	0	2020-08-19	21			NA	S.crg	2408	Plasma +	> 2 weeks	Female	no
HS000520	10	saliva	IgG	TS+	child	2020-07-08	2020-07-29	2020-07-23	2020-08-19	.	0		NA			NA	S.crg	2708	Saliva +	> 2 weeks	Female	no
HS000520	500	plasma	IgG	TS+	child	2020-07-08	2020-07-29	2020-07-23	2020-08-19	.	0	2020-08-19	21			NA	S.crg	66148	Plasma +	> 2 weeks	Female	no
HS000520	500	plasma	IgA	TS+	child	2020-07-08	2020-07-29	2020-07-23	2020-08-19	.	0	2020-08-19	21			NA	N_Cterm	NA	Plasma +	> 2 weeks	Female	no
HS000520	10	saliva	IgM	TS+	child	2020-07-08	2020-07-29	2020-07-23	2020-08-19	.	0		NA			NA	N_Cterm	217	Saliva +	> 2 weeks	Female	no
HS000520	10	saliva	IgA	TS+	child	2020-07-08	2020-07-29	2020-07-23	2020-08-19	.	0		NA			NA	N_Cterm	386	Saliva +	> 2 weeks	Female	no
HS000520	500	plasma	IgM	TS+	child	2020-07-08	2020-07-29	2020-07-23	2020-08-19	.	0	2020-08-19	21			NA	N_Cterm	NA	Plasma +	> 2 weeks	Female	no
HS000520	10	saliva	IgG	TS+	child	2020-07-08	2020-07-29	2020-07-23	2020-08-19	.	0		NA			NA	N_Cterm	2038.5	Saliva +	> 2 weeks	Female	no
HS000520	500	plasma	IgG	TS+	child	2020-07-08	2020-07-29	2020-07-23	2020-08-19	.	0	2020-08-19	21			NA	N_Cterm	NA	Plasma +	> 2 weeks	Female	no
HS000520	500	plasma	IgA	TS+	child	2020-07-08	2020-07-29	2020-07-23	2020-08-19	.	0	2020-08-19	21			NA	S2	NA	Plasma +	> 2 weeks	Female	no
HS000520	10	saliva	IgM	TS+	child	2020-07-08	2020-07-29	2020-07-23	2020-08-19	.	0		NA			NA	S2	218	Saliva +	> 2 weeks	Female	no
HS000522	10	saliva	IgM	TS+	child	2020-07-28	2020-08-05	2020-07-29	2020-09-07	.	21		NA			NA	N_FL	290	Saliva +	> 2 weeks	Male	no
HS000522	500	plasma	IgG	TS+	child	2020-07-28	2020-08-05	2020-07-29	2020-09-07	.	21	2020-07-29	1			NA	N_FL	NA	Plasma +	< 2 weeks	Male	no
HS000522	10	saliva	IgG	TS+	child	2020-07-28	2020-08-05	2020-07-29	2020-09-07	.	21		NA			NA	N_FL	1884	Saliva +	> 2 weeks	Male	no
HS000522	500	plasma	IgA	TS+	child	2020-07-28	2020-08-05	2020-07-29	2020-09-07	.	21	2020-07-29	1			NA	N_FL	NA	Plasma +	< 2 weeks	Male	no
HS000522	500	plasma	IgM	TS+	child	2020-07-28	2020-08-05	2020-07-29	2020-09-07	.	21	2020-07-29	1			NA	RBD	245	Plasma +	< 2 weeks	Male	no
HS000522	10	saliva	IgA	TS+	child	2020-07-28	2020-08-05	2020-07-29	2020-09-07	.	21		NA			NA	RBD	1758	Saliva +	> 2 weeks	Male	no
HS000522	10	saliva	IgM	TS+	child	2020-07-28	2020-08-05	2020-07-29	2020-09-07	.	21		NA			NA	RBD	322.5	Saliva +	> 2 weeks	Male	no
HS000522	500	plasma	IgG	TS+	child	2020-07-28	2020-08-05	2020-07-29	2020-09-07	.	21	2020-07-29	1			NA	RBD	4067.5	Plasma +	< 2 weeks	Male	no
HS000522	10	saliva	IgG	TS+	child	2020-07-28	2020-08-05	2020-07-29	2020-09-07	.	21		NA			NA	RBD	757.5	Saliva +	> 2 weeks	Male	no
HS000522	500	plasma	IgA	TS+	child	2020-07-28	2020-08-05	2020-07-29	2020-09-07	.	21	2020-07-29	1			NA	RBD	287	Plasma +	< 2 weeks	Male	no
HS000522	500	plasma	IgM	TS+	child	2020-07-28	2020-08-05	2020-07-29	2020-09-07	.	21	2020-07-29	1			NA	S.crg	145	Plasma +	< 2 weeks	Male	no
HS000522	10	saliva	IgA	TS+	child	2020-07-28	2020-08-05	2020-07-29	2020-09-07	.	21		NA			NA	S.crg	2560	Saliva +	> 2 weeks	Male	no
HS000522	10	saliva	IgM	TS+	child	2020-07-28	2020-08-05	2020-07-29	2020-09-07	.	21		NA			NA	S.crg	471	Saliva +	> 2 weeks	Male	no
HS000522	500	plasma	IgG	TS+	child	2020-07-28	2020-08-05	2020-07-29	2020-09-07	.	21	2020-07-29	1			NA	S.crg	548	Plasma +	< 2 weeks	Male	no
HS000522	10	saliva	IgG	TS+	child	2020-07-28	2020-08-05	2020-07-29	2020-09-07	.	21		NA			NA	S.crg	654	Saliva +	> 2 weeks	Male	no
HS000522	500	plasma	IgA	TS+	child	2020-07-28	2020-08-05	2020-07-29	2020-09-07	.	21	2020-07-29	1			NA	S.crg	124.5	Plasma +	< 2 weeks	Male	no
HS000522	500	plasma	IgM	TS+	child	2020-07-28	2020-08-05	2020-07-29	2020-09-07	.	21	2020-07-29	1			NA	N_Cterm	NA	Plasma +	< 2 weeks	Male	no
HS000522	10	saliva	IgA	TS+	child	2020-07-28	2020-08-05	2020-07-29	2020-09-07	.	21		NA			NA	N_Cterm	939	Saliva +	> 2 weeks	Male	no
HS000522	10	saliva	IgM	TS+	child	2020-07-28	2020-08-05	2020-07-29	2020-09-07	.	21		NA			NA	N_Cterm	249.5	Saliva +	> 2 weeks	Male	no
HS000522	500	plasma	IgG	TS+	child	2020-07-28	2020-08-05	2020-07-29	2020-09-07	.	21	2020-07-29	1			NA	N_Cterm	NA	Plasma +	< 2 weeks	Male	no
HS000522	10	saliva	IgG	TS+	child	2020-07-28	2020-08-05	2020-07-29	2020-09-07	.	21		NA			NA	N_Cterm	1041	Saliva +	> 2 weeks	Male	no
HS000522	500	plasma	IgA	TS+	child	2020-07-28	2020-08-05	2020-07-29	2020-09-07	.	21	2020-07-29	1			NA	N_Cterm	NA	Plasma +	< 2 weeks	Male	no
HS000522	500	plasma	IgM	TS+	child	2020-07-28	2020-08-05	2020-07-29	2020-09-07	.	21	2020-07-29	1			NA	S2	NA	Plasma +	< 2 weeks	Male	no
HS000522	10	saliva	IgA	TS+	child	2020-07-28	2020-08-05	2020-07-29	2020-09-07	.	21		NA			NA	S2	3581	Saliva +	> 2 weeks	Male	no
HS000522	10	saliva	IgM	TS+	child	2020-07-28	2020-08-05	2020-07-29	2020-09-07	.	21		NA			NA	S2	311	Saliva +	> 2 weeks	Male	no
HS000522	500	plasma	IgM	TS+	child	2020-07-28	2020-08-05	2020-07-29	2020-09-07	.	21	2020-07-29	1			NA	N_FL	NA	Plasma +	< 2 weeks	Male	no
HS000522	10	saliva	IgA	TS+	child	2020-07-28	2020-08-05	2020-07-29	2020-09-07	.	21		NA			NA	N_FL	1166	Saliva +	> 2 weeks	Male	no
HS000522	500	plasma	IgG	TS+	child	2020-07-28	2020-08-05	2020-07-29	2020-09-07	.	21	2020-07-29	1			NA	S2	NA	Plasma +	< 2 weeks	Male	no
HS000522	10	saliva	IgG	TS+	child	2020-07-28	2020-08-05	2020-07-29	2020-09-07	.	21		NA			NA	S2	2432	Saliva +	> 2 weeks	Male	no
HS000522	500	plasma	IgA	TS+	child	2020-07-28	2020-08-05	2020-07-29	2020-09-07	.	21	2020-07-29	1			NA	S2	NA	Plasma +	< 2 weeks	Male	no
HS000524	500	plasma	IgG	TS-	child	2020-08-10	19/08/020	2020-08-10	.	.	14	2020-09-15	36			NA	S2	1697	Plasma -	> 2 weeks	Female	no
HS000524	500	plasma	IgM	TS-	child	2020-08-10	19/08/020	2020-08-10	.	.	14	2020-09-15	36			NA	S2	489	Plasma -	> 2 weeks	Female	no
HS000524	10	saliva	IgM	TS-	child	2020-08-10	19/08/020	2020-08-10	.	.	14		NA			NA	RBD	205.5	Saliva -	> 2 weeks	Female	no
HS000524	10	saliva	IgG	TS-	child	2020-08-10	19/08/020	2020-08-10	.	.	14		NA			NA	RBD	342.5	Saliva -	> 2 weeks	Female	no
HS000524	10	saliva	IgA	TS-	child	2020-08-10	19/08/020	2020-08-10	.	.	14		NA			NA	RBD	434	Saliva -	> 2 weeks	Female	no
HS000524	10	saliva	IgM	TS-	child	2020-08-10	19/08/020	2020-08-10	.	.	14		NA			NA	S.crg	182	Saliva -	> 2 weeks	Female	no
HS000524	10	saliva	IgG	TS-	child	2020-08-10	19/08/020	2020-08-10	.	.	14		NA			NA	S.crg	228	Saliva -	> 2 weeks	Female	no
HS000524	10	saliva	IgA	TS-	child	2020-08-10	19/08/020	2020-08-10	.	.	14		NA			NA	S.crg	360	Saliva -	> 2 weeks	Female	no
HS000524	10	saliva	IgM	TS-	child	2020-08-10	19/08/020	2020-08-10	.	.	14		NA			NA	N_Cterm	304	Saliva -	> 2 weeks	Female	no
HS000524	500	plasma	IgA	TS-	child	2020-08-10	19/08/020	2020-08-10	.	.	14	2020-09-15	36			NA	N_Cterm	201	Plasma -	> 2 weeks	Female	no
HS000524	10	saliva	IgM	TS-	child	2020-08-10	19/08/020	2020-08-10	.	.	14		NA			NA	S2	283	Saliva -	> 2 weeks	Female	no
HS000524	10	saliva	IgG	TS-	child	2020-08-10	19/08/020	2020-08-10	.	.	14		NA			NA	S2	381	Saliva -	> 2 weeks	Female	no
HS000524	500	plasma	IgA	TS-	child	2020-08-10	19/08/020	2020-08-10	.	.	14	2020-09-15	36			NA	S2	194	Plasma -	> 2 weeks	Female	no
HS000524	10	saliva	IgG	TS-	child	2020-08-10	19/08/020	2020-08-10	.	.	14		NA			NA	N_FL	433	Saliva -	> 2 weeks	Female	no
HS000524	10	saliva	IgA	TS-	child	2020-08-10	19/08/020	2020-08-10	.	.	14		NA			NA	N_FL	1263	Saliva -	> 2 weeks	Female	no
HS000524	10	saliva	IgG	TS-	child	2020-08-10	19/08/020	2020-08-10	.	.	14		NA			NA	N_Cterm	723.5	Saliva -	> 2 weeks	Female	no
HS000524	500	plasma	IgM	TS-	child	2020-08-10	19/08/020	2020-08-10	.	.	14	2020-09-15	36			NA	N_FL	1928	Plasma -	> 2 weeks	Female	no
HS000524	500	plasma	IgA	TS-	child	2020-08-10	19/08/020	2020-08-10	.	.	14	2020-09-15	36			NA	RBD	147.5	Plasma -	> 2 weeks	Female	no
HS000524	500	plasma	IgG	TS-	child	2020-08-10	19/08/020	2020-08-10	.	.	14	2020-09-15	36			NA	RBD	795	Plasma -	> 2 weeks	Female	no
HS000524	500	plasma	IgM	TS-	child	2020-08-10	19/08/020	2020-08-10	.	.	14	2020-09-15	36			NA	RBD	272.5	Plasma -	> 2 weeks	Female	no
HS000524	500	plasma	IgA	TS-	child	2020-08-10	19/08/020	2020-08-10	.	.	14	2020-09-15	36			NA	S.crg	166	Plasma -	> 2 weeks	Female	no
HS000524	500	plasma	IgG	TS-	child	2020-08-10	19/08/020	2020-08-10	.	.	14	2020-09-15	36			NA	S.crg	512	Plasma -	> 2 weeks	Female	no
HS000524	500	plasma	IgM	TS-	child	2020-08-10	19/08/020	2020-08-10	.	.	14	2020-09-15	36			NA	S.crg	240	Plasma -	> 2 weeks	Female	no
HS000524	500	plasma	IgG	TS-	child	2020-08-10	19/08/020	2020-08-10	.	.	14	2020-09-15	36			NA	N_Cterm	2757	Plasma -	> 2 weeks	Female	no
HS000524	500	plasma	IgM	TS-	child	2020-08-10	19/08/020	2020-08-10	.	.	14	2020-09-15	36			NA	N_Cterm	529.5	Plasma -	> 2 weeks	Female	no
HS000524	10	saliva	IgM	TS-	child	2020-08-10	19/08/020	2020-08-10	.	.	14		NA			NA	N_FL	348	Saliva -	> 2 weeks	Female	no
HS000524	10	saliva	IgA	TS-	child	2020-08-10	19/08/020	2020-08-10	.	.	14		NA			NA	S2	807	Saliva -	> 2 weeks	Female	no
HS000524	500	plasma	IgA	TS-	child	2020-08-10	19/08/020	2020-08-10	.	.	14	2020-09-15	36			NA	N_FL	751	Plasma -	> 2 weeks	Female	no
HS000524	500	plasma	IgG	TS-	child	2020-08-10	19/08/020	2020-08-10	.	.	14	2020-09-15	36			NA	N_FL	14866	Plasma -	> 2 weeks	Female	no
HS000524	10	saliva	IgA	TS-	child	2020-08-10	19/08/020	2020-08-10	.	.	14		NA			NA	N_Cterm	866	Saliva -	> 2 weeks	Female	no
HS000532	10	saliva	IgM	TS+	child	2020-07-23	2020-07-30	2020-07-30	2020-08-18	.	14		NA			NA	N_FL	284.5	Saliva +	> 2 weeks	Female	no
HS000532	10	saliva	IgA	TS+	child	2020-07-23	2020-07-30	2020-07-30	2020-08-18	.	14		NA			NA	N_FL	990	Saliva +	> 2 weeks	Female	no
HS000532	500	plasma	IgM	TS+	child	2020-07-23	2020-07-30	2020-07-30	2020-08-18	.	14	2020-07-30	7			NA	N_FL	NA	Plasma +	< 2 weeks	Female	no
HS000532	10	saliva	IgG	TS+	child	2020-07-23	2020-07-30	2020-07-30	2020-08-18	.	14		NA			NA	N_FL	2964	Saliva +	> 2 weeks	Female	no
HS000532	10	saliva	IgM	TS+	child	2020-07-23	2020-07-30	2020-07-30	2020-08-18	.	14		NA			NA	RBD	184	Saliva +	> 2 weeks	Female	no
HS000532	500	plasma	IgA	TS+	child	2020-07-23	2020-07-30	2020-07-30	2020-08-18	.	14	2020-07-30	7			NA	N_FL	NA	Plasma +	< 2 weeks	Female	no
HS000532	500	plasma	IgG	TS+	child	2020-07-23	2020-07-30	2020-07-30	2020-08-18	.	14	2020-07-30	7			NA	N_FL	NA	Plasma +	< 2 weeks	Female	no
HS000532	10	saliva	IgA	TS+	child	2020-07-23	2020-07-30	2020-07-30	2020-08-18	.	14		NA			NA	N_Cterm	646	Saliva +	> 2 weeks	Female	no
HS000532	10	saliva	IgA	TS+	child	2020-07-23	2020-07-30	2020-07-30	2020-08-18	.	14		NA			NA	RBD	574	Saliva +	> 2 weeks	Female	no
HS000532	500	plasma	IgM	TS+	child	2020-07-23	2020-07-30	2020-07-30	2020-08-18	.	14	2020-07-30	7			NA	RBD	1164.5	Plasma +	< 2 weeks	Female	no
HS000532	500	plasma	IgA	TS+	child	2020-07-23	2020-07-30	2020-07-30	2020-08-18	.	14	2020-07-30	7			NA	RBD	310	Plasma +	< 2 weeks	Female	no
HS000532	500	plasma	IgG	TS+	child	2020-07-23	2020-07-30	2020-07-30	2020-08-18	.	14	2020-07-30	7			NA	RBD	2679.5	Plasma +	< 2 weeks	Female	no
HS000532	10	saliva	IgG	TS+	child	2020-07-23	2020-07-30	2020-07-30	2020-08-18	.	14		NA			NA	RBD	799	Saliva +	> 2 weeks	Female	no
HS000532	10	saliva	IgM	TS+	child	2020-07-23	2020-07-30	2020-07-30	2020-08-18	.	14		NA			NA	S.crg	157	Saliva +	> 2 weeks	Female	no
HS000532	10	saliva	IgA	TS+	child	2020-07-23	2020-07-30	2020-07-30	2020-08-18	.	14		NA			NA	S.crg	778	Saliva +	> 2 weeks	Female	no
HS000532	500	plasma	IgM	TS+	child	2020-07-23	2020-07-30	2020-07-30	2020-08-18	.	14	2020-07-30	7			NA	S.crg	652	Plasma +	< 2 weeks	Female	no
HS000532	500	plasma	IgA	TS+	child	2020-07-23	2020-07-30	2020-07-30	2020-08-18	.	14	2020-07-30	7			NA	S.crg	421	Plasma +	< 2 weeks	Female	no
HS000532	10	saliva	IgG	TS+	child	2020-07-23	2020-07-30	2020-07-30	2020-08-18	.	14		NA			NA	S2	2650	Saliva +	> 2 weeks	Female	no
HS000532	500	plasma	IgG	TS+	child	2020-07-23	2020-07-30	2020-07-30	2020-08-18	.	14	2020-07-30	7			NA	S.crg	1167	Plasma +	< 2 weeks	Female	no
HS000532	10	saliva	IgG	TS+	child	2020-07-23	2020-07-30	2020-07-30	2020-08-18	.	14		NA			NA	S.crg	1826	Saliva +	> 2 weeks	Female	no
HS000532	10	saliva	IgM	TS+	child	2020-07-23	2020-07-30	2020-07-30	2020-08-18	.	14		NA			NA	N_Cterm	236	Saliva +	> 2 weeks	Female	no
HS000532	500	plasma	IgM	TS+	child	2020-07-23	2020-07-30	2020-07-30	2020-08-18	.	14	2020-07-30	7			NA	N_Cterm	NA	Plasma +	< 2 weeks	Female	no
HS000532	500	plasma	IgA	TS+	child	2020-07-23	2020-07-30	2020-07-30	2020-08-18	.	14	2020-07-30	7			NA	N_Cterm	NA	Plasma +	< 2 weeks	Female	no
HS000532	500	plasma	IgG	TS+	child	2020-07-23	2020-07-30	2020-07-30	2020-08-18	.	14	2020-07-30	7			NA	N_Cterm	NA	Plasma +	< 2 weeks	Female	no
HS000532	10	saliva	IgG	TS+	child	2020-07-23	2020-07-30	2020-07-30	2020-08-18	.	14		NA			NA	N_Cterm	986.5	Saliva +	> 2 weeks	Female	no
HS000532	10	saliva	IgM	TS+	child	2020-07-23	2020-07-30	2020-07-30	2020-08-18	.	14		NA			NA	S2	194	Saliva +	> 2 weeks	Female	no
HS000532	10	saliva	IgA	TS+	child	2020-07-23	2020-07-30	2020-07-30	2020-08-18	.	14		NA			NA	S2	1887	Saliva +	> 2 weeks	Female	no
HS000532	500	plasma	IgM	TS+	child	2020-07-23	2020-07-30	2020-07-30	2020-08-18	.	14	2020-07-30	7			NA	S2	NA	Plasma +	< 2 weeks	Female	no
HS000532	500	plasma	IgA	TS+	child	2020-07-23	2020-07-30	2020-07-30	2020-08-18	.	14	2020-07-30	7			NA	S2	NA	Plasma +	< 2 weeks	Female	no
HS000532	500	plasma	IgG	TS+	child	2020-07-23	2020-07-30	2020-07-30	2020-08-18	.	14	2020-07-30	7			NA	S2	NA	Plasma +	< 2 weeks	Female	no
HS000533	10	saliva	IgA	TS+	adult	2020-07-27	2020-08-05	2020-08-05	2020-09-01	.	7		NA			NA	N_FL	13431	Saliva +	< 2 weeks	Male	no
HS000533	10	saliva	IgM	TS+	adult	2020-07-27	2020-08-05	2020-08-05	2020-09-01	.	7		NA			NA	N_FL	736	Saliva +	< 2 weeks	Male	no
HS000533	500	plasma	IgM	TS+	adult	2020-07-27	2020-08-05	2020-08-05	2020-09-01	.	7	2020-09-01	36			NA	N_FL	NA	Plasma +	> 2 weeks	Male	no
HS000533	500	plasma	IgA	TS+	adult	2020-07-27	2020-08-05	2020-08-05	2020-09-01	.	7	2020-09-01	36			NA	N_FL	NA	Plasma +	> 2 weeks	Male	no
HS000533	10	saliva	IgG	TS+	adult	2020-07-27	2020-08-05	2020-08-05	2020-09-01	.	7		NA			NA	N_FL	4081	Saliva +	< 2 weeks	Male	no
HS000533	500	plasma	IgG	TS+	adult	2020-07-27	2020-08-05	2020-08-05	2020-09-01	.	7	2020-09-01	36			NA	N_FL	NA	Plasma +	> 2 weeks	Male	no
HS000533	10	saliva	IgA	TS+	adult	2020-07-27	2020-08-05	2020-08-05	2020-09-01	.	7		NA			NA	RBD	5026	Saliva +	< 2 weeks	Male	no
HS000533	10	saliva	IgM	TS+	adult	2020-07-27	2020-08-05	2020-08-05	2020-09-01	.	7		NA			NA	RBD	616	Saliva +	< 2 weeks	Male	no
HS000533	500	plasma	IgM	TS+	adult	2020-07-27	2020-08-05	2020-08-05	2020-09-01	.	7	2020-09-01	36			NA	RBD	1275.5	Plasma +	> 2 weeks	Male	no
HS000533	500	plasma	IgA	TS+	adult	2020-07-27	2020-08-05	2020-08-05	2020-09-01	.	7	2020-09-01	36			NA	RBD	2170	Plasma +	> 2 weeks	Male	no
HS000533	10	saliva	IgG	TS+	adult	2020-07-27	2020-08-05	2020-08-05	2020-09-01	.	7		NA			NA	RBD	3181	Saliva +	< 2 weeks	Male	no
HS000533	500	plasma	IgG	TS+	adult	2020-07-27	2020-08-05	2020-08-05	2020-09-01	.	7	2020-09-01	36			NA	RBD	20337.5	Plasma +	> 2 weeks	Male	no
HS000533	10	saliva	IgA	TS+	adult	2020-07-27	2020-08-05	2020-08-05	2020-09-01	.	7		NA			NA	S.crg	4575.5	Saliva +	< 2 weeks	Male	no
HS000533	10	saliva	IgM	TS+	adult	2020-07-27	2020-08-05	2020-08-05	2020-09-01	.	7		NA			NA	S.crg	325	Saliva +	< 2 weeks	Male	no
HS000533	500	plasma	IgM	TS+	adult	2020-07-27	2020-08-05	2020-08-05	2020-09-01	.	7	2020-09-01	36			NA	S.crg	419	Plasma +	> 2 weeks	Male	no
HS000533	500	plasma	IgA	TS+	adult	2020-07-27	2020-08-05	2020-08-05	2020-09-01	.	7	2020-09-01	36			NA	S.crg	812.5	Plasma +	> 2 weeks	Male	no
HS000533	10	saliva	IgG	TS+	adult	2020-07-27	2020-08-05	2020-08-05	2020-09-01	.	7		NA			NA	S.crg	2462	Saliva +	< 2 weeks	Male	no
HS000533	10	saliva	IgG	TS+	adult	2020-07-27	2020-08-05	2020-08-05	2020-09-01	.	7		NA			NA	S2	3891	Saliva +	< 2 weeks	Male	no
HS000533	500	plasma	IgG	TS+	adult	2020-07-27	2020-08-05	2020-08-05	2020-09-01	.	7	2020-09-01	36			NA	S2	NA	Plasma +	> 2 weeks	Male	no
HS000533	500	plasma	IgG	TS+	adult	2020-07-27	2020-08-05	2020-08-05	2020-09-01	.	7	2020-09-01	36			NA	S.crg	13981.5	Plasma +	> 2 weeks	Male	no
HS000533	10	saliva	IgA	TS+	adult	2020-07-27	2020-08-05	2020-08-05	2020-09-01	.	7		NA			NA	N_Cterm	9401.5	Saliva +	< 2 weeks	Male	no
HS000533	10	saliva	IgM	TS+	adult	2020-07-27	2020-08-05	2020-08-05	2020-09-01	.	7		NA			NA	N_Cterm	411	Saliva +	< 2 weeks	Male	no
HS000533	500	plasma	IgM	TS+	adult	2020-07-27	2020-08-05	2020-08-05	2020-09-01	.	7	2020-09-01	36			NA	N_Cterm	NA	Plasma +	> 2 weeks	Male	no
HS000533	500	plasma	IgA	TS+	adult	2020-07-27	2020-08-05	2020-08-05	2020-09-01	.	7	2020-09-01	36			NA	N_Cterm	NA	Plasma +	> 2 weeks	Male	no
HS000533	10	saliva	IgG	TS+	adult	2020-07-27	2020-08-05	2020-08-05	2020-09-01	.	7		NA			NA	N_Cterm	2775	Saliva +	< 2 weeks	Male	no
HS000533	500	plasma	IgG	TS+	adult	2020-07-27	2020-08-05	2020-08-05	2020-09-01	.	7	2020-09-01	36			NA	N_Cterm	NA	Plasma +	> 2 weeks	Male	no
HS000533	10	saliva	IgA	TS+	adult	2020-07-27	2020-08-05	2020-08-05	2020-09-01	.	7		NA			NA	S2	9263	Saliva +	< 2 weeks	Male	no
HS000533	10	saliva	IgM	TS+	adult	2020-07-27	2020-08-05	2020-08-05	2020-09-01	.	7		NA			NA	S2	578	Saliva +	< 2 weeks	Male	no
HS000533	500	plasma	IgM	TS+	adult	2020-07-27	2020-08-05	2020-08-05	2020-09-01	.	7	2020-09-01	36			NA	S2	NA	Plasma +	> 2 weeks	Male	no
HS000533	500	plasma	IgA	TS+	adult	2020-07-27	2020-08-05	2020-08-05	2020-09-01	.	7	2020-09-01	36			NA	S2	NA	Plasma +	> 2 weeks	Male	no
HS000540	10	saliva	IgA	TS-	adult	2020-08-13	.	2020-08-13	2020-09-15	.	NA		NA			NA	N_FL	1048	Saliva -		Male	no
HS000540	10	saliva	IgM	TS-	adult	2020-08-13	.	2020-08-13	2020-09-15	.	NA		NA			NA	RBD	182	Saliva -		Male	no
HS000540	10	saliva	IgG	TS-	adult	2020-08-13	.	2020-08-13	2020-09-15	.	NA		NA			NA	RBD	845.5	Saliva -		Male	no
HS000540	10	saliva	IgA	TS-	adult	2020-08-13	.	2020-08-13	2020-09-15	.	NA		NA			NA	RBD	625	Saliva -		Male	no
HS000540	10	saliva	IgM	TS-	adult	2020-08-13	.	2020-08-13	2020-09-15	.	NA		NA			NA	S.crg	151	Saliva -		Male	no
HS000540	10	saliva	IgG	TS-	adult	2020-08-13	.	2020-08-13	2020-09-15	.	NA		NA			NA	S.crg	635.5	Saliva -		Male	no
HS000540	10	saliva	IgA	TS-	adult	2020-08-13	.	2020-08-13	2020-09-15	.	NA		NA			NA	S.crg	525	Saliva -		Male	no
HS000540	10	saliva	IgM	TS-	adult	2020-08-13	.	2020-08-13	2020-09-15	.	NA		NA			NA	N_Cterm	252	Saliva -		Male	no
HS000540	10	saliva	IgG	TS-	adult	2020-08-13	.	2020-08-13	2020-09-15	.	NA		NA			NA	N_Cterm	2021	Saliva -		Male	no
HS000540	10	saliva	IgA	TS-	adult	2020-08-13	.	2020-08-13	2020-09-15	.	NA		NA			NA	N_Cterm	1190	Saliva -		Male	no
HS000540	10	saliva	IgM	TS-	adult	2020-08-13	.	2020-08-13	2020-09-15	.	NA		NA			NA	S2	178.5	Saliva -		Male	no
HS000540	10	saliva	IgG	TS-	adult	2020-08-13	.	2020-08-13	2020-09-15	.	NA		NA			NA	S2	980	Saliva -		Male	no
HS000540	10	saliva	IgA	TS-	adult	2020-08-13	.	2020-08-13	2020-09-15	.	NA		NA			NA	S2	910	Saliva -		Male	no
HS000540	500	plasma	IgM	TS-	adult	2020-08-13	.	2020-08-13	2020-09-15	.	NA	2020-09-15	33			NA	N_FL	1800	Plasma -	> 2 weeks	Male	no
HS000540	500	plasma	IgG	TS-	adult	2020-08-13	.	2020-08-13	2020-09-15	.	NA	2020-09-15	33			NA	N_FL	2876.5	Plasma -	> 2 weeks	Male	no
HS000540	500	plasma	IgA	TS-	adult	2020-08-13	.	2020-08-13	2020-09-15	.	NA	2020-09-15	33			NA	N_FL	884	Plasma -	> 2 weeks	Male	no
HS000540	500	plasma	IgM	TS-	adult	2020-08-13	.	2020-08-13	2020-09-15	.	NA	2020-09-15	33			NA	RBD	351.5	Plasma -	> 2 weeks	Male	no
HS000540	500	plasma	IgG	TS-	adult	2020-08-13	.	2020-08-13	2020-09-15	.	NA	2020-09-15	33			NA	RBD	379.5	Plasma -	> 2 weeks	Male	no
HS000540	500	plasma	IgA	TS-	adult	2020-08-13	.	2020-08-13	2020-09-15	.	NA	2020-09-15	33			NA	RBD	235	Plasma -	> 2 weeks	Male	no
HS000540	500	plasma	IgM	TS-	adult	2020-08-13	.	2020-08-13	2020-09-15	.	NA	2020-09-15	33			NA	S.crg	280	Plasma -	> 2 weeks	Male	no
HS000540	500	plasma	IgG	TS-	adult	2020-08-13	.	2020-08-13	2020-09-15	.	NA	2020-09-15	33			NA	S.crg	593.5	Plasma -	> 2 weeks	Male	no
HS000540	500	plasma	IgA	TS-	adult	2020-08-13	.	2020-08-13	2020-09-15	.	NA	2020-09-15	33			NA	S.crg	236	Plasma -	> 2 weeks	Male	no
HS000540	500	plasma	IgM	TS-	adult	2020-08-13	.	2020-08-13	2020-09-15	.	NA	2020-09-15	33			NA	N_Cterm	487	Plasma -	> 2 weeks	Male	no
HS000540	500	plasma	IgG	TS-	adult	2020-08-13	.	2020-08-13	2020-09-15	.	NA	2020-09-15	33			NA	N_Cterm	2242	Plasma -	> 2 weeks	Male	no
HS000540	500	plasma	IgA	TS-	adult	2020-08-13	.	2020-08-13	2020-09-15	.	NA	2020-09-15	33			NA	N_Cterm	340.5	Plasma -	> 2 weeks	Male	no
HS000540	500	plasma	IgM	TS-	adult	2020-08-13	.	2020-08-13	2020-09-15	.	NA	2020-09-15	33			NA	S2	715	Plasma -	> 2 weeks	Male	no
HS000540	10	saliva	IgM	TS-	adult	2020-08-13	.	2020-08-13	2020-09-15	.	NA		NA			NA	N_FL	219	Saliva -		Male	no
HS000540	10	saliva	IgG	TS-	adult	2020-08-13	.	2020-08-13	2020-09-15	.	NA		NA			NA	N_FL	1280	Saliva -		Male	no
HS000540	500	plasma	IgG	TS-	adult	2020-08-13	.	2020-08-13	2020-09-15	.	NA	2020-09-15	33			NA	S2	10535	Plasma -	> 2 weeks	Male	no
HS000540	500	plasma	IgA	TS-	adult	2020-08-13	.	2020-08-13	2020-09-15	.	NA	2020-09-15	33			NA	S2	320	Plasma -	> 2 weeks	Male	no
HS000541	500	plasma	IgG	TS-	adult	2020-08-17	.	2020-08-17	2020-09-08	.	7	2020-09-06	20			NA	S2	2097.5	Plasma -	> 2 weeks	Female	no
HS000541	500	plasma	IgA	TS-	adult	2020-08-17	.	2020-08-17	2020-09-08	.	7	2020-09-06	20			NA	S2	643	Plasma -	> 2 weeks	Female	no
HS000541	10	saliva	IgM	TS-	adult	2020-08-17	.	2020-08-17	2020-09-08	.	7		NA			NA	RBD	159.5	Saliva -	< 2 weeks	Female	no
HS000541	10	saliva	IgG	TS-	adult	2020-08-17	.	2020-08-17	2020-09-08	.	7		NA			NA	RBD	269	Saliva -	< 2 weeks	Female	no
HS000541	10	saliva	IgA	TS-	adult	2020-08-17	.	2020-08-17	2020-09-08	.	7		NA			NA	RBD	292	Saliva -	< 2 weeks	Female	no
HS000541	10	saliva	IgM	TS-	adult	2020-08-17	.	2020-08-17	2020-09-08	.	7		NA			NA	S.crg	135	Saliva -	< 2 weeks	Female	no
HS000541	10	saliva	IgG	TS-	adult	2020-08-17	.	2020-08-17	2020-09-08	.	7		NA			NA	S.crg	259	Saliva -	< 2 weeks	Female	no
HS000541	10	saliva	IgA	TS-	adult	2020-08-17	.	2020-08-17	2020-09-08	.	7		NA			NA	S.crg	240	Saliva -	< 2 weeks	Female	no
HS000541	10	saliva	IgM	TS-	adult	2020-08-17	.	2020-08-17	2020-09-08	.	7		NA			NA	N_Cterm	218	Saliva -	< 2 weeks	Female	no
HS000541	10	saliva	IgG	TS-	adult	2020-08-17	.	2020-08-17	2020-09-08	.	7		NA			NA	N_Cterm	483	Saliva -	< 2 weeks	Female	no
HS000541	500	plasma	IgG	TS-	adult	2020-08-17	.	2020-08-17	2020-09-08	.	7	2020-09-06	20			NA	N_Cterm	601	Plasma -	> 2 weeks	Female	no
HS000541	10	saliva	IgG	TS-	adult	2020-08-17	.	2020-08-17	2020-09-08	.	7		NA			NA	S2	556	Saliva -	< 2 weeks	Female	no
HS000541	500	plasma	IgM	TS-	adult	2020-08-17	.	2020-08-17	2020-09-08	.	7	2020-09-06	20			NA	S2	1089	Plasma -	> 2 weeks	Female	no
HS000541	10	saliva	IgG	TS-	adult	2020-08-17	.	2020-08-17	2020-09-08	.	7		NA			NA	N_FL	569.5	Saliva -	< 2 weeks	Female	no
HS000541	10	saliva	IgA	TS-	adult	2020-08-17	.	2020-08-17	2020-09-08	.	7		NA			NA	N_FL	718	Saliva -	< 2 weeks	Female	no
HS000541	10	saliva	IgA	TS-	adult	2020-08-17	.	2020-08-17	2020-09-08	.	7		NA			NA	N_Cterm	378.5	Saliva -	< 2 weeks	Female	no
HS000541	500	plasma	IgA	TS-	adult	2020-08-17	.	2020-08-17	2020-09-08	.	7	2020-09-06	20			NA	N_FL	289	Plasma -	> 2 weeks	Female	no
HS000541	500	plasma	IgM	TS-	adult	2020-08-17	.	2020-08-17	2020-09-08	.	7	2020-09-06	20			NA	RBD	403	Plasma -	> 2 weeks	Female	no
HS000541	500	plasma	IgG	TS-	adult	2020-08-17	.	2020-08-17	2020-09-08	.	7	2020-09-06	20			NA	RBD	321.5	Plasma -	> 2 weeks	Female	no
HS000541	500	plasma	IgA	TS-	adult	2020-08-17	.	2020-08-17	2020-09-08	.	7	2020-09-06	20			NA	RBD	156	Plasma -	> 2 weeks	Female	no
HS000541	500	plasma	IgM	TS-	adult	2020-08-17	.	2020-08-17	2020-09-08	.	7	2020-09-06	20			NA	S.crg	361	Plasma -	> 2 weeks	Female	no
HS000541	500	plasma	IgG	TS-	adult	2020-08-17	.	2020-08-17	2020-09-08	.	7	2020-09-06	20			NA	S.crg	349	Plasma -	> 2 weeks	Female	no
HS000541	500	plasma	IgA	TS-	adult	2020-08-17	.	2020-08-17	2020-09-08	.	7	2020-09-06	20			NA	S.crg	191.5	Plasma -	> 2 weeks	Female	no
HS000541	500	plasma	IgM	TS-	adult	2020-08-17	.	2020-08-17	2020-09-08	.	7	2020-09-06	20			NA	N_Cterm	1821	Plasma -	> 2 weeks	Female	no
HS000541	500	plasma	IgA	TS-	adult	2020-08-17	.	2020-08-17	2020-09-08	.	7	2020-09-06	20			NA	N_Cterm	220.5	Plasma -	> 2 weeks	Female	no
HS000541	10	saliva	IgM	TS-	adult	2020-08-17	.	2020-08-17	2020-09-08	.	7		NA			NA	N_FL	228	Saliva -	< 2 weeks	Female	no
HS000541	10	saliva	IgA	TS-	adult	2020-08-17	.	2020-08-17	2020-09-08	.	7		NA			NA	S2	507	Saliva -	< 2 weeks	Female	no
HS000541	500	plasma	IgM	TS-	adult	2020-08-17	.	2020-08-17	2020-09-08	.	7	2020-09-06	20			NA	N_FL	3243	Plasma -	> 2 weeks	Female	no
HS000541	500	plasma	IgG	TS-	adult	2020-08-17	.	2020-08-17	2020-09-08	.	7	2020-09-06	20			NA	N_FL	1370	Plasma -	> 2 weeks	Female	no
HS000541	10	saliva	IgM	TS-	adult	2020-08-17	.	2020-08-17	2020-09-08	.	7		NA			NA	S2	170	Saliva -	< 2 weeks	Female	no
HS000543	10	saliva	IgA	TS+	adult	2020-08-06	2020-08-18	2020-07-30	2020-08-18	2020-07-30	14		NA	> 14	> 14	-21	N_FL	2181.5	Saliva +	> 2 weeks	Male	yes
HS000543	10	saliva	IgG	TS+	adult	2020-08-06	2020-08-18	2020-07-30	2020-08-18	2020-07-30	14		NA	> 14	> 14	-21	N_FL	1135	Saliva +	> 2 weeks	Male	yes
HS000543	10	saliva	IgM	TS+	adult	2020-08-06	2020-08-18	2020-07-30	2020-08-18	2020-07-30	14		NA	> 14	> 14	-21	N_FL	216	Saliva +	> 2 weeks	Male	yes
HS000543	500	plasma	IgA	TS+	adult	2020-08-06	2020-08-18	2020-07-30	2020-08-18	2020-07-30	14	2020-08-18	12	> 14	19	-7	N_FL	NA	Plasma +	< 2 weeks	Male	yes
HS000543	10	saliva	IgM	TS+	adult	2020-08-06	2020-08-18	2020-07-30	2020-08-18	2020-07-30	14		NA	> 14	> 14	-21	RBD	256	Saliva +	> 2 weeks	Male	yes
HS000543	500	plasma	IgA	TS+	adult	2020-08-06	2020-08-18	2020-07-30	2020-08-18	2020-07-30	14	2020-08-18	12	> 14	19	-7	RBD	7313.5	Plasma +	< 2 weeks	Male	yes
HS000543	500	plasma	IgM	TS+	adult	2020-08-06	2020-08-18	2020-07-30	2020-08-18	2020-07-30	14	2020-08-18	12	> 14	19	-7	N_FL	NA	Plasma +	< 2 weeks	Male	yes
HS000543	500	plasma	IgG	TS+	adult	2020-08-06	2020-08-18	2020-07-30	2020-08-18	2020-07-30	14	2020-08-18	12	> 14	19	-7	N_FL	NA	Plasma +	< 2 weeks	Male	yes
HS000543	10	saliva	IgM	TS+	adult	2020-08-06	2020-08-18	2020-07-30	2020-08-18	2020-07-30	14		NA	> 14	> 14	-21	N_Cterm	221	Saliva +	> 2 weeks	Male	yes
HS000543	500	plasma	IgA	TS+	adult	2020-08-06	2020-08-18	2020-07-30	2020-08-18	2020-07-30	14	2020-08-18	12	> 14	19	-7	N_Cterm	NA	Plasma +	< 2 weeks	Male	yes
HS000543	500	plasma	IgG	TS+	adult	2020-08-06	2020-08-18	2020-07-30	2020-08-18	2020-07-30	14	2020-08-18	12	> 14	19	-7	RBD	11334.5	Plasma +	< 2 weeks	Male	yes
HS000543	10	saliva	IgA	TS+	adult	2020-08-06	2020-08-18	2020-07-30	2020-08-18	2020-07-30	14		NA	> 14	> 14	-21	RBD	2591	Saliva +	> 2 weeks	Male	yes
HS000543	10	saliva	IgG	TS+	adult	2020-08-06	2020-08-18	2020-07-30	2020-08-18	2020-07-30	14		NA	> 14	> 14	-21	RBD	914	Saliva +	> 2 weeks	Male	yes
HS000543	500	plasma	IgM	TS+	adult	2020-08-06	2020-08-18	2020-07-30	2020-08-18	2020-07-30	14	2020-08-18	12	> 14	19	-7	RBD	24198	Plasma +	< 2 weeks	Male	yes
HS000543	10	saliva	IgG	TS+	adult	2020-08-06	2020-08-18	2020-07-30	2020-08-18	2020-07-30	14		NA	> 14	> 14	-21	S.crg	885	Saliva +	> 2 weeks	Male	yes
HS000543	10	saliva	IgM	TS+	adult	2020-08-06	2020-08-18	2020-07-30	2020-08-18	2020-07-30	14		NA	> 14	> 14	-21	S.crg	201.5	Saliva +	> 2 weeks	Male	yes
HS000543	500	plasma	IgA	TS+	adult	2020-08-06	2020-08-18	2020-07-30	2020-08-18	2020-07-30	14	2020-08-18	12	> 14	19	-7	S.crg	2708	Plasma +	< 2 weeks	Male	yes
HS000543	10	saliva	IgA	TS+	adult	2020-08-06	2020-08-18	2020-07-30	2020-08-18	2020-07-30	14		NA	> 14	> 14	-21	S.crg	2366.5	Saliva +	> 2 weeks	Male	yes
HS000543	500	plasma	IgM	TS+	adult	2020-08-06	2020-08-18	2020-07-30	2020-08-18	2020-07-30	14	2020-08-18	12	> 14	19	-7	S2	NA	Plasma +	< 2 weeks	Male	yes
HS000543	500	plasma	IgG	TS+	adult	2020-08-06	2020-08-18	2020-07-30	2020-08-18	2020-07-30	14	2020-08-18	12	> 14	19	-7	S2	NA	Plasma +	< 2 weeks	Male	yes
HS000543	500	plasma	IgM	TS+	adult	2020-08-06	2020-08-18	2020-07-30	2020-08-18	2020-07-30	14	2020-08-18	12	> 14	19	-7	S.crg	10621	Plasma +	< 2 weeks	Male	yes
HS000543	500	plasma	IgG	TS+	adult	2020-08-06	2020-08-18	2020-07-30	2020-08-18	2020-07-30	14	2020-08-18	12	> 14	19	-7	S.crg	14646.5	Plasma +	< 2 weeks	Male	yes
HS000543	500	plasma	IgG	TS+	adult	2020-08-06	2020-08-18	2020-07-30	2020-08-18	2020-07-30	14	2020-08-18	12	> 14	19	-7	N_Cterm	NA	Plasma +	< 2 weeks	Male	yes
HS000543	10	saliva	IgA	TS+	adult	2020-08-06	2020-08-18	2020-07-30	2020-08-18	2020-07-30	14		NA	> 14	> 14	-21	N_Cterm	2988	Saliva +	> 2 weeks	Male	yes
HS000543	10	saliva	IgG	TS+	adult	2020-08-06	2020-08-18	2020-07-30	2020-08-18	2020-07-30	14		NA	> 14	> 14	-21	N_Cterm	1579.5	Saliva +	> 2 weeks	Male	yes
HS000543	500	plasma	IgM	TS+	adult	2020-08-06	2020-08-18	2020-07-30	2020-08-18	2020-07-30	14	2020-08-18	12	> 14	19	-7	N_Cterm	NA	Plasma +	< 2 weeks	Male	yes
HS000543	10	saliva	IgG	TS+	adult	2020-08-06	2020-08-18	2020-07-30	2020-08-18	2020-07-30	14		NA	> 14	> 14	-21	S2	3402	Saliva +	> 2 weeks	Male	yes
HS000543	10	saliva	IgM	TS+	adult	2020-08-06	2020-08-18	2020-07-30	2020-08-18	2020-07-30	14		NA	> 14	> 14	-21	S2	208.5	Saliva +	> 2 weeks	Male	yes
HS000543	500	plasma	IgA	TS+	adult	2020-08-06	2020-08-18	2020-07-30	2020-08-18	2020-07-30	14	2020-08-18	12	> 14	19	-7	S2	NA	Plasma +	< 2 weeks	Male	yes
HS000543	10	saliva	IgA	TS+	adult	2020-08-06	2020-08-18	2020-07-30	2020-08-18	2020-07-30	14		NA	> 14	> 14	-21	S2	5124.5	Saliva +	> 2 weeks	Male	yes
HS000544	10	saliva	IgM	TS-	child	2020-08-10	2020-08-17	2020-09-08	.	.	14		NA			NA	RBD	167	Saliva -	> 2 weeks	Male	no
HS000544	10	saliva	IgA	TS-	child	2020-08-10	2020-08-17	2020-09-08	.	.	14		NA			NA	RBD	1227	Saliva -	> 2 weeks	Male	no
HS000544	10	saliva	IgM	TS-	child	2020-08-10	2020-08-17	2020-09-08	.	.	14		NA			NA	N_FL	217	Saliva -	> 2 weeks	Male	no
HS000544	10	saliva	IgA	TS-	child	2020-08-10	2020-08-17	2020-09-08	.	.	14		NA			NA	N_FL	947.5	Saliva -	> 2 weeks	Male	no
HS000544	10	saliva	IgG	TS-	child	2020-08-10	2020-08-17	2020-09-08	.	.	14		NA			NA	N_FL	894.5	Saliva -	> 2 weeks	Male	no
HS000544	500	plasma	IgM	TS-	child	2020-08-10	2020-08-17	2020-09-08	.	.	14	2020-09-06	27			NA	N_FL	3476.5	Plasma -	> 2 weeks	Male	no
HS000544	500	plasma	IgA	TS-	child	2020-08-10	2020-08-17	2020-09-08	.	.	14	2020-09-06	27			NA	N_FL	308	Plasma -	> 2 weeks	Male	no
HS000544	10	saliva	IgG	TS-	child	2020-08-10	2020-08-17	2020-09-08	.	.	14		NA			NA	RBD	782	Saliva -	> 2 weeks	Male	no
HS000544	10	saliva	IgM	TS-	child	2020-08-10	2020-08-17	2020-09-08	.	.	14		NA			NA	S.crg	164	Saliva -	> 2 weeks	Male	no
HS000544	10	saliva	IgA	TS-	child	2020-08-10	2020-08-17	2020-09-08	.	.	14		NA			NA	S.crg	730	Saliva -	> 2 weeks	Male	no
HS000544	10	saliva	IgG	TS-	child	2020-08-10	2020-08-17	2020-09-08	.	.	14		NA			NA	S.crg	1126.5	Saliva -	> 2 weeks	Male	no
HS000544	10	saliva	IgM	TS-	child	2020-08-10	2020-08-17	2020-09-08	.	.	14		NA			NA	N_Cterm	243	Saliva -	> 2 weeks	Male	no
HS000544	10	saliva	IgA	TS-	child	2020-08-10	2020-08-17	2020-09-08	.	.	14		NA			NA	N_Cterm	2118	Saliva -	> 2 weeks	Male	no
HS000544	10	saliva	IgG	TS-	child	2020-08-10	2020-08-17	2020-09-08	.	.	14		NA			NA	N_Cterm	1496	Saliva -	> 2 weeks	Male	no
HS000544	10	saliva	IgM	TS-	child	2020-08-10	2020-08-17	2020-09-08	.	.	14		NA			NA	S2	160	Saliva -	> 2 weeks	Male	no
HS000544	10	saliva	IgA	TS-	child	2020-08-10	2020-08-17	2020-09-08	.	.	14		NA			NA	S2	1224	Saliva -	> 2 weeks	Male	no
HS000544	10	saliva	IgG	TS-	child	2020-08-10	2020-08-17	2020-09-08	.	.	14		NA			NA	S2	1013	Saliva -	> 2 weeks	Male	no
HS000544	500	plasma	IgG	TS-	child	2020-08-10	2020-08-17	2020-09-08	.	.	14	2020-09-06	27			NA	N_FL	5889.5	Plasma -	> 2 weeks	Male	no
HS000544	500	plasma	IgM	TS-	child	2020-08-10	2020-08-17	2020-09-08	.	.	14	2020-09-06	27			NA	S2	1289	Plasma -	> 2 weeks	Male	no
HS000544	500	plasma	IgM	TS-	child	2020-08-10	2020-08-17	2020-09-08	.	.	14	2020-09-06	27			NA	RBD	549	Plasma -	> 2 weeks	Male	no
HS000544	500	plasma	IgA	TS-	child	2020-08-10	2020-08-17	2020-09-08	.	.	14	2020-09-06	27			NA	S2	266.5	Plasma -	> 2 weeks	Male	no
HS000544	500	plasma	IgG	TS-	child	2020-08-10	2020-08-17	2020-09-08	.	.	14	2020-09-06	27			NA	S.crg	718	Plasma -	> 2 weeks	Male	no
HS000544	500	plasma	IgG	TS-	child	2020-08-10	2020-08-17	2020-09-08	.	.	14	2020-09-06	27			NA	RBD	732	Plasma -	> 2 weeks	Male	no
HS000544	500	plasma	IgA	TS-	child	2020-08-10	2020-08-17	2020-09-08	.	.	14	2020-09-06	27			NA	S.crg	187	Plasma -	> 2 weeks	Male	no
HS000544	500	plasma	IgA	TS-	child	2020-08-10	2020-08-17	2020-09-08	.	.	14	2020-09-06	27			NA	RBD	165	Plasma -	> 2 weeks	Male	no
HS000544	500	plasma	IgM	TS-	child	2020-08-10	2020-08-17	2020-09-08	.	.	14	2020-09-06	27			NA	N_Cterm	1148	Plasma -	> 2 weeks	Male	no
HS000544	500	plasma	IgM	TS-	child	2020-08-10	2020-08-17	2020-09-08	.	.	14	2020-09-06	27			NA	S.crg	749.5	Plasma -	> 2 weeks	Male	no
HS000544	500	plasma	IgG	TS-	child	2020-08-10	2020-08-17	2020-09-08	.	.	14	2020-09-06	27			NA	N_Cterm	2738	Plasma -	> 2 weeks	Male	no
HS000544	500	plasma	IgA	TS-	child	2020-08-10	2020-08-17	2020-09-08	.	.	14	2020-09-06	27			NA	N_Cterm	225.5	Plasma -	> 2 weeks	Male	no
HS000544	500	plasma	IgG	TS-	child	2020-08-10	2020-08-17	2020-09-08	.	.	14	2020-09-06	27			NA	S2	4266	Plasma -	> 2 weeks	Male	no
HS000548	500	plasma	IgM	TS+	child	2020-07-23	2020-07-30	2020-07-30	2020-08-18	.	14	2020-08-18	26			NA	S.crg	1071.5	Plasma +	> 2 weeks	Male	no
HS000548	500	plasma	IgA	TS+	child	2020-07-23	2020-07-30	2020-07-30	2020-08-18	.	14	2020-08-18	26			NA	N_FL	NA	Plasma +	> 2 weeks	Male	no
HS000548	10	saliva	IgG	TS+	child	2020-07-23	2020-07-30	2020-07-30	2020-08-18	.	14		NA			NA	S2	3225	Saliva +	> 2 weeks	Male	no
HS000548	500	plasma	IgM	TS+	child	2020-07-23	2020-07-30	2020-07-30	2020-08-18	.	14	2020-08-18	26			NA	N_FL	NA	Plasma +	> 2 weeks	Male	no
HS000548	10	saliva	IgG	TS+	child	2020-07-23	2020-07-30	2020-07-30	2020-08-18	.	14		NA			NA	N_FL	10029	Saliva +	> 2 weeks	Male	no
HS000548	500	plasma	IgG	TS+	child	2020-07-23	2020-07-30	2020-07-30	2020-08-18	.	14	2020-08-18	26			NA	N_FL	NA	Plasma +	> 2 weeks	Male	no
HS000548	10	saliva	IgM	TS+	child	2020-07-23	2020-07-30	2020-07-30	2020-08-18	.	14		NA			NA	RBD	268	Saliva +	> 2 weeks	Male	no
HS000548	500	plasma	IgA	TS+	child	2020-07-23	2020-07-30	2020-07-30	2020-08-18	.	14	2020-08-18	26			NA	RBD	6222	Plasma +	> 2 weeks	Male	no
HS000548	10	saliva	IgA	TS+	child	2020-07-23	2020-07-30	2020-07-30	2020-08-18	.	14		NA			NA	RBD	695	Saliva +	> 2 weeks	Male	no
HS000548	500	plasma	IgM	TS+	child	2020-07-23	2020-07-30	2020-07-30	2020-08-18	.	14	2020-08-18	26			NA	RBD	2294.5	Plasma +	> 2 weeks	Male	no
HS000548	10	saliva	IgG	TS+	child	2020-07-23	2020-07-30	2020-07-30	2020-08-18	.	14		NA			NA	RBD	1496.5	Saliva +	> 2 weeks	Male	no
HS000548	500	plasma	IgG	TS+	child	2020-07-23	2020-07-30	2020-07-30	2020-08-18	.	14	2020-08-18	26			NA	RBD	61655	Plasma +	> 2 weeks	Male	no
HS000548	10	saliva	IgM	TS+	child	2020-07-23	2020-07-30	2020-07-30	2020-08-18	.	14		NA			NA	S.crg	190	Saliva +	> 2 weeks	Male	no
HS000548	500	plasma	IgA	TS+	child	2020-07-23	2020-07-30	2020-07-30	2020-08-18	.	14	2020-08-18	26			NA	S.crg	4282	Plasma +	> 2 weeks	Male	no
HS000548	10	saliva	IgA	TS+	child	2020-07-23	2020-07-30	2020-07-30	2020-08-18	.	14		NA			NA	S.crg	1245	Saliva +	> 2 weeks	Male	no
HS000548	10	saliva	IgM	TS+	child	2020-07-23	2020-07-30	2020-07-30	2020-08-18	.	14		NA			NA	N_FL	268	Saliva +	> 2 weeks	Male	no
HS000548	10	saliva	IgG	TS+	child	2020-07-23	2020-07-30	2020-07-30	2020-08-18	.	14		NA			NA	S.crg	2656.5	Saliva +	> 2 weeks	Male	no
HS000548	500	plasma	IgG	TS+	child	2020-07-23	2020-07-30	2020-07-30	2020-08-18	.	14	2020-08-18	26			NA	S.crg	61827.5	Plasma +	> 2 weeks	Male	no
HS000548	10	saliva	IgM	TS+	child	2020-07-23	2020-07-30	2020-07-30	2020-08-18	.	14		NA			NA	N_Cterm	299.5	Saliva +	> 2 weeks	Male	no
HS000548	500	plasma	IgA	TS+	child	2020-07-23	2020-07-30	2020-07-30	2020-08-18	.	14	2020-08-18	26			NA	N_Cterm	NA	Plasma +	> 2 weeks	Male	no
HS000548	10	saliva	IgA	TS+	child	2020-07-23	2020-07-30	2020-07-30	2020-08-18	.	14		NA			NA	N_Cterm	1633.5	Saliva +	> 2 weeks	Male	no
HS000548	500	plasma	IgM	TS+	child	2020-07-23	2020-07-30	2020-07-30	2020-08-18	.	14	2020-08-18	26			NA	N_Cterm	NA	Plasma +	> 2 weeks	Male	no
HS000548	10	saliva	IgG	TS+	child	2020-07-23	2020-07-30	2020-07-30	2020-08-18	.	14		NA			NA	N_Cterm	2253	Saliva +	> 2 weeks	Male	no
HS000548	500	plasma	IgG	TS+	child	2020-07-23	2020-07-30	2020-07-30	2020-08-18	.	14	2020-08-18	26			NA	N_Cterm	NA	Plasma +	> 2 weeks	Male	no
HS000548	10	saliva	IgM	TS+	child	2020-07-23	2020-07-30	2020-07-30	2020-08-18	.	14		NA			NA	S2	363.5	Saliva +	> 2 weeks	Male	no
HS000548	500	plasma	IgA	TS+	child	2020-07-23	2020-07-30	2020-07-30	2020-08-18	.	14	2020-08-18	26			NA	S2	NA	Plasma +	> 2 weeks	Male	no
HS000548	10	saliva	IgA	TS+	child	2020-07-23	2020-07-30	2020-07-30	2020-08-18	.	14		NA			NA	S2	1457	Saliva +	> 2 weeks	Male	no
HS000548	500	plasma	IgM	TS+	child	2020-07-23	2020-07-30	2020-07-30	2020-08-18	.	14	2020-08-18	26			NA	S2	NA	Plasma +	> 2 weeks	Male	no
HS000548	10	saliva	IgA	TS+	child	2020-07-23	2020-07-30	2020-07-30	2020-08-18	.	14		NA			NA	N_FL	1133	Saliva +	> 2 weeks	Male	no
HS000548	500	plasma	IgG	TS+	child	2020-07-23	2020-07-30	2020-07-30	2020-08-18	.	14	2020-08-18	26			NA	S2	NA	Plasma +	> 2 weeks	Male	no
HS000550	500	plasma	IgA	TS+	adult	2020-07-30	2020-08-06	2020-07-30	2020-08-18	2020-07-23	14	2020-08-18	19	> 14	26	-7	S2	NA	Plasma +	> 2 weeks	Female	yes
HS000550	10	saliva	IgA	TS+	adult	2020-07-30	2020-08-06	2020-07-30	2020-08-18	2020-07-23	14		NA	> 14	> 14	-21	S2	1406	Saliva +	> 2 weeks	Female	yes
HS000550	10	saliva	IgG	TS+	adult	2020-07-30	2020-08-06	2020-07-30	2020-08-18	2020-07-23	14		NA	> 14	> 14	-21	S2	3506	Saliva +	> 2 weeks	Female	yes
HS000550	500	plasma	IgG	TS+	adult	2020-07-30	2020-08-06	2020-07-30	2020-08-18	2020-07-23	14	2020-08-18	19	> 14	26	-7	S2	NA	Plasma +	> 2 weeks	Female	yes
HS000550	10	saliva	IgA	TS+	adult	2020-07-30	2020-08-06	2020-07-30	2020-08-18	2020-07-23	14		NA	> 14	> 14	-21	N_FL	1063	Saliva +	> 2 weeks	Female	yes
HS000550	10	saliva	IgG	TS+	adult	2020-07-30	2020-08-06	2020-07-30	2020-08-18	2020-07-23	14		NA	> 14	> 14	-21	N_FL	4842	Saliva +	> 2 weeks	Female	yes
HS000550	500	plasma	IgG	TS+	adult	2020-07-30	2020-08-06	2020-07-30	2020-08-18	2020-07-23	14	2020-08-18	19	> 14	26	-7	N_FL	NA	Plasma +	> 2 weeks	Female	yes
HS000550	10	saliva	IgM	TS+	adult	2020-07-30	2020-08-06	2020-07-30	2020-08-18	2020-07-23	14		NA	> 14	> 14	-21	RBD	174	Saliva +	> 2 weeks	Female	yes
HS000550	500	plasma	IgA	TS+	adult	2020-07-30	2020-08-06	2020-07-30	2020-08-18	2020-07-23	14	2020-08-18	19	> 14	26	-7	RBD	2538	Plasma +	> 2 weeks	Female	yes
HS000550	500	plasma	IgM	TS+	adult	2020-07-30	2020-08-06	2020-07-30	2020-08-18	2020-07-23	14	2020-08-18	19	> 14	26	-7	RBD	1561	Plasma +	> 2 weeks	Female	yes
HS000550	10	saliva	IgA	TS+	adult	2020-07-30	2020-08-06	2020-07-30	2020-08-18	2020-07-23	14		NA	> 14	> 14	-21	RBD	875	Saliva +	> 2 weeks	Female	yes
HS000550	10	saliva	IgG	TS+	adult	2020-07-30	2020-08-06	2020-07-30	2020-08-18	2020-07-23	14		NA	> 14	> 14	-21	RBD	1301	Saliva +	> 2 weeks	Female	yes
HS000550	500	plasma	IgG	TS+	adult	2020-07-30	2020-08-06	2020-07-30	2020-08-18	2020-07-23	14	2020-08-18	19	> 14	26	-7	RBD	22968.5	Plasma +	> 2 weeks	Female	yes
HS000550	500	plasma	IgA	TS+	adult	2020-07-30	2020-08-06	2020-07-30	2020-08-18	2020-07-23	14	2020-08-18	19	> 14	26	-7	S.crg	1977.5	Plasma +	> 2 weeks	Female	yes
HS000550	10	saliva	IgM	TS+	adult	2020-07-30	2020-08-06	2020-07-30	2020-08-18	2020-07-23	14		NA	> 14	> 14	-21	N_FL	222	Saliva +	> 2 weeks	Female	yes
HS000550	500	plasma	IgA	TS+	adult	2020-07-30	2020-08-06	2020-07-30	2020-08-18	2020-07-23	14	2020-08-18	19	> 14	26	-7	N_FL	NA	Plasma +	> 2 weeks	Female	yes
HS000550	500	plasma	IgM	TS+	adult	2020-07-30	2020-08-06	2020-07-30	2020-08-18	2020-07-23	14	2020-08-18	19	> 14	26	-7	N_FL	NA	Plasma +	> 2 weeks	Female	yes
HS000550	10	saliva	IgG	TS+	adult	2020-07-30	2020-08-06	2020-07-30	2020-08-18	2020-07-23	14		NA	> 14	> 14	-21	S.crg	1973.5	Saliva +	> 2 weeks	Female	yes
HS000550	500	plasma	IgG	TS+	adult	2020-07-30	2020-08-06	2020-07-30	2020-08-18	2020-07-23	14	2020-08-18	19	> 14	26	-7	S.crg	26036	Plasma +	> 2 weeks	Female	yes
HS000550	10	saliva	IgM	TS+	adult	2020-07-30	2020-08-06	2020-07-30	2020-08-18	2020-07-23	14		NA	> 14	> 14	-21	N_Cterm	222	Saliva +	> 2 weeks	Female	yes
HS000550	500	plasma	IgA	TS+	adult	2020-07-30	2020-08-06	2020-07-30	2020-08-18	2020-07-23	14	2020-08-18	19	> 14	26	-7	N_Cterm	NA	Plasma +	> 2 weeks	Female	yes
HS000550	500	plasma	IgM	TS+	adult	2020-07-30	2020-08-06	2020-07-30	2020-08-18	2020-07-23	14	2020-08-18	19	> 14	26	-7	N_Cterm	NA	Plasma +	> 2 weeks	Female	yes
HS000550	10	saliva	IgA	TS+	adult	2020-07-30	2020-08-06	2020-07-30	2020-08-18	2020-07-23	14		NA	> 14	> 14	-21	N_Cterm	1436	Saliva +	> 2 weeks	Female	yes
HS000550	10	saliva	IgG	TS+	adult	2020-07-30	2020-08-06	2020-07-30	2020-08-18	2020-07-23	14		NA	> 14	> 14	-21	N_Cterm	3230	Saliva +	> 2 weeks	Female	yes
HS000550	500	plasma	IgG	TS+	adult	2020-07-30	2020-08-06	2020-07-30	2020-08-18	2020-07-23	14	2020-08-18	19	> 14	26	-7	N_Cterm	NA	Plasma +	> 2 weeks	Female	yes
HS000550	10	saliva	IgM	TS+	adult	2020-07-30	2020-08-06	2020-07-30	2020-08-18	2020-07-23	14		NA	> 14	> 14	-21	S2	208	Saliva +	> 2 weeks	Female	yes
HS000550	500	plasma	IgM	TS+	adult	2020-07-30	2020-08-06	2020-07-30	2020-08-18	2020-07-23	14	2020-08-18	19	> 14	26	-7	S2	NA	Plasma +	> 2 weeks	Female	yes
HS000550	10	saliva	IgM	TS+	adult	2020-07-30	2020-08-06	2020-07-30	2020-08-18	2020-07-23	14		NA	> 14	> 14	-21	S.crg	147	Saliva +	> 2 weeks	Female	yes
HS000550	500	plasma	IgM	TS+	adult	2020-07-30	2020-08-06	2020-07-30	2020-08-18	2020-07-23	14	2020-08-18	19	> 14	26	-7	S.crg	491.5	Plasma +	> 2 weeks	Female	yes
HS000550	10	saliva	IgA	TS+	adult	2020-07-30	2020-08-06	2020-07-30	2020-08-18	2020-07-23	14		NA	> 14	> 14	-21	S.crg	784	Saliva +	> 2 weeks	Female	yes
HS000554	10	saliva	IgM	TS+	child	2020-07-27	2020-08-03	2020-08-03	2020-08-20	2020-07-27	7		NA	< 14	< 14	0	N_FL	324.5	Saliva +	< 2 weeks	Female	yes
HS000554	500	plasma	IgA	TS+	child	2020-07-27	2020-08-03	2020-08-03	2020-08-20	2020-07-27	7	2020-08-20	24	> 14	24	0	N_FL	NA	Plasma +	> 2 weeks	Female	yes
HS000554	10	saliva	IgA	TS+	child	2020-07-27	2020-08-03	2020-08-03	2020-08-20	2020-07-27	7		NA	< 14	< 14	0	N_FL	3593	Saliva +	< 2 weeks	Female	yes
HS000554	500	plasma	IgM	TS+	child	2020-07-27	2020-08-03	2020-08-03	2020-08-20	2020-07-27	7	2020-08-20	24	> 14	24	0	N_FL	NA	Plasma +	> 2 weeks	Female	yes
HS000554	10	saliva	IgG	TS+	child	2020-07-27	2020-08-03	2020-08-03	2020-08-20	2020-07-27	7		NA	< 14	< 14	0	N_FL	1635	Saliva +	< 2 weeks	Female	yes
HS000554	500	plasma	IgG	TS+	child	2020-07-27	2020-08-03	2020-08-03	2020-08-20	2020-07-27	7	2020-08-20	24	> 14	24	0	N_FL	NA	Plasma +	> 2 weeks	Female	yes
HS000554	10	saliva	IgM	TS+	child	2020-07-27	2020-08-03	2020-08-03	2020-08-20	2020-07-27	7		NA	< 14	< 14	0	RBD	309	Saliva +	< 2 weeks	Female	yes
HS000554	500	plasma	IgA	TS+	child	2020-07-27	2020-08-03	2020-08-03	2020-08-20	2020-07-27	7	2020-08-20	24	> 14	24	0	RBD	5181	Plasma +	> 2 weeks	Female	yes
HS000554	10	saliva	IgA	TS+	child	2020-07-27	2020-08-03	2020-08-03	2020-08-20	2020-07-27	7		NA	< 14	< 14	0	RBD	2340	Saliva +	< 2 weeks	Female	yes
HS000554	500	plasma	IgA	TS+	child	2020-07-27	2020-08-03	2020-08-03	2020-08-20	2020-07-27	7	2020-08-20	24	> 14	24	0	N_Cterm	NA	Plasma +	> 2 weeks	Female	yes
HS000554	10	saliva	IgA	TS+	child	2020-07-27	2020-08-03	2020-08-03	2020-08-20	2020-07-27	7		NA	< 14	< 14	0	N_Cterm	3527	Saliva +	< 2 weeks	Female	yes
HS000554	10	saliva	IgM	TS+	child	2020-07-27	2020-08-03	2020-08-03	2020-08-20	2020-07-27	7		NA	< 14	< 14	0	S.crg	237.5	Saliva +	< 2 weeks	Female	yes
HS000554	500	plasma	IgM	TS+	child	2020-07-27	2020-08-03	2020-08-03	2020-08-20	2020-07-27	7	2020-08-20	24	> 14	24	0	RBD	834	Plasma +	> 2 weeks	Female	yes
HS000554	10	saliva	IgG	TS+	child	2020-07-27	2020-08-03	2020-08-03	2020-08-20	2020-07-27	7		NA	< 14	< 14	0	RBD	951	Saliva +	< 2 weeks	Female	yes
HS000554	500	plasma	IgG	TS+	child	2020-07-27	2020-08-03	2020-08-03	2020-08-20	2020-07-27	7	2020-08-20	24	> 14	24	0	RBD	35056	Plasma +	> 2 weeks	Female	yes
HS000554	500	plasma	IgA	TS+	child	2020-07-27	2020-08-03	2020-08-03	2020-08-20	2020-07-27	7	2020-08-20	24	> 14	24	0	S.crg	2732.5	Plasma +	> 2 weeks	Female	yes
HS000554	10	saliva	IgA	TS+	child	2020-07-27	2020-08-03	2020-08-03	2020-08-20	2020-07-27	7		NA	< 14	< 14	0	S.crg	2310	Saliva +	< 2 weeks	Female	yes
HS000554	500	plasma	IgM	TS+	child	2020-07-27	2020-08-03	2020-08-03	2020-08-20	2020-07-27	7	2020-08-20	24	> 14	24	0	S.crg	367	Plasma +	> 2 weeks	Female	yes
HS000554	10	saliva	IgG	TS+	child	2020-07-27	2020-08-03	2020-08-03	2020-08-20	2020-07-27	7		NA	< 14	< 14	0	S2	2738	Saliva +	> 2 weeks	Female	yes
HS000554	500	plasma	IgG	TS+	child	2020-07-27	2020-08-03	2020-08-03	2020-08-20	2020-07-27	7	2020-08-20	24	> 14	24	0	S2	NA	Plasma +	> 2 weeks	Female	yes
HS000554	10	saliva	IgG	TS+	child	2020-07-27	2020-08-03	2020-08-03	2020-08-20	2020-07-27	7		NA	< 14	< 14	0	S.crg	1240	Saliva +	< 2 weeks	Female	yes
HS000554	500	plasma	IgG	TS+	child	2020-07-27	2020-08-03	2020-08-03	2020-08-20	2020-07-27	7	2020-08-20	24	> 14	24	0	S.crg	41479	Plasma +	> 2 weeks	Female	yes
HS000554	10	saliva	IgM	TS+	child	2020-07-27	2020-08-03	2020-08-03	2020-08-20	2020-07-27	7		NA	< 14	< 14	0	N_Cterm	328	Saliva +	< 2 weeks	Female	yes
HS000554	10	saliva	IgM	TS+	child	2020-07-27	2020-08-03	2020-08-03	2020-08-20	2020-07-27	7		NA	< 14	< 14	0	S2	549	Saliva +	< 2 weeks	Female	yes
HS000554	500	plasma	IgM	TS+	child	2020-07-27	2020-08-03	2020-08-03	2020-08-20	2020-07-27	7	2020-08-20	24	> 14	24	0	N_Cterm	NA	Plasma +	> 2 weeks	Female	yes
HS000554	10	saliva	IgG	TS+	child	2020-07-27	2020-08-03	2020-08-03	2020-08-20	2020-07-27	7		NA	< 14	< 14	0	N_Cterm	1201	Saliva +	< 2 weeks	Female	yes
HS000554	500	plasma	IgG	TS+	child	2020-07-27	2020-08-03	2020-08-03	2020-08-20	2020-07-27	7	2020-08-20	24	> 14	24	0	N_Cterm	NA	Plasma +	> 2 weeks	Female	yes
HS000554	500	plasma	IgA	TS+	child	2020-07-27	2020-08-03	2020-08-03	2020-08-20	2020-07-27	7	2020-08-20	24	> 14	24	0	S2	NA	Plasma +	> 2 weeks	Female	yes
HS000554	10	saliva	IgA	TS+	child	2020-07-27	2020-08-03	2020-08-03	2020-08-20	2020-07-27	7		NA	< 14	< 14	0	S2	6865	Saliva +	< 2 weeks	Female	yes
HS000554	500	plasma	IgM	TS+	child	2020-07-27	2020-08-03	2020-08-03	2020-08-20	2020-07-27	7	2020-08-20	24	> 14	24	0	S2	NA	Plasma +	> 2 weeks	Female	yes
HS000555	10	saliva	IgA	TS-	adult	2020-08-06	2020-08-12	2020-08-06	2020-09-29	.	14		NA			NA	RBD	496	Saliva -	> 2 weeks	Male	no
HS000555	10	saliva	IgG	TS-	adult	2020-08-06	2020-08-12	2020-08-06	2020-09-29	.	14		NA			NA	RBD	1161	Saliva -	> 2 weeks	Male	no
HS000555	10	saliva	IgM	TS-	adult	2020-08-06	2020-08-12	2020-08-06	2020-09-29	.	14		NA			NA	N_FL	432.5	Saliva -	> 2 weeks	Male	no
HS000555	10	saliva	IgA	TS-	adult	2020-08-06	2020-08-12	2020-08-06	2020-09-29	.	14		NA			NA	N_FL	3179.5	Saliva -	> 2 weeks	Male	no
HS000555	10	saliva	IgG	TS-	adult	2020-08-06	2020-08-12	2020-08-06	2020-09-29	.	14		NA			NA	N_FL	1578	Saliva -	> 2 weeks	Male	no
HS000555	10	saliva	IgM	TS-	adult	2020-08-06	2020-08-12	2020-08-06	2020-09-29	.	14		NA			NA	RBD	257	Saliva -	> 2 weeks	Male	no
HS000555	10	saliva	IgG	TS-	adult	2020-08-06	2020-08-12	2020-08-06	2020-09-29	.	14		NA			NA	S.crg	1375	Saliva -	> 2 weeks	Male	no
HS000555	10	saliva	IgM	TS-	adult	2020-08-06	2020-08-12	2020-08-06	2020-09-29	.	14		NA			NA	N_Cterm	407	Saliva -	> 2 weeks	Male	no
HS000555	10	saliva	IgM	TS-	adult	2020-08-06	2020-08-12	2020-08-06	2020-09-29	.	14		NA			NA	S.crg	208.5	Saliva -	> 2 weeks	Male	no
HS000555	10	saliva	IgA	TS-	adult	2020-08-06	2020-08-12	2020-08-06	2020-09-29	.	14		NA			NA	S.crg	519	Saliva -	> 2 weeks	Male	no
HS000555	10	saliva	IgM	TS-	adult	2020-08-06	2020-08-12	2020-08-06	2020-09-29	.	14		NA			NA	S2	313	Saliva -	> 2 weeks	Male	no
HS000555	10	saliva	IgA	TS-	adult	2020-08-06	2020-08-12	2020-08-06	2020-09-29	.	14		NA			NA	S2	799	Saliva -	> 2 weeks	Male	no
HS000555	10	saliva	IgA	TS-	adult	2020-08-06	2020-08-12	2020-08-06	2020-09-29	.	14		NA			NA	N_Cterm	1316.5	Saliva -	> 2 weeks	Male	no
HS000555	10	saliva	IgG	TS-	adult	2020-08-06	2020-08-12	2020-08-06	2020-09-29	.	14		NA			NA	N_Cterm	2762	Saliva -	> 2 weeks	Male	no
HS000555	10	saliva	IgG	TS-	adult	2020-08-06	2020-08-12	2020-08-06	2020-09-29	.	14		NA			NA	S2	1183.5	Saliva -	> 2 weeks	Male	no
HS000567	10	saliva	IgA	TS-	adult	2020-08-07	2020-08-14	2020-08-07	2020-09-03	.	7		NA			NA	N_FL	1019	Saliva -	< 2 weeks	Male	no
HS000567	10	saliva	IgM	TS-	adult	2020-08-07	2020-08-14	2020-08-07	2020-09-03	.	7		NA			NA	RBD	164	Saliva -	< 2 weeks	Male	no
HS000567	10	saliva	IgM	TS-	adult	2020-08-07	2020-08-14	2020-08-07	2020-09-03	.	7		NA			NA	N_FL	179	Saliva -	< 2 weeks	Male	no
HS000567	10	saliva	IgG	TS-	adult	2020-08-07	2020-08-14	2020-08-07	2020-09-03	.	7		NA			NA	N_FL	447	Saliva -	< 2 weeks	Male	no
HS000567	10	saliva	IgG	TS-	adult	2020-08-07	2020-08-14	2020-08-07	2020-09-03	.	7		NA			NA	RBD	305.5	Saliva -	< 2 weeks	Male	no
HS000567	10	saliva	IgA	TS-	adult	2020-08-07	2020-08-14	2020-08-07	2020-09-03	.	7		NA			NA	RBD	487	Saliva -	< 2 weeks	Male	no
HS000567	10	saliva	IgM	TS-	adult	2020-08-07	2020-08-14	2020-08-07	2020-09-03	.	7		NA			NA	S.crg	131	Saliva -	< 2 weeks	Male	no
HS000567	10	saliva	IgG	TS-	adult	2020-08-07	2020-08-14	2020-08-07	2020-09-03	.	7		NA			NA	S.crg	252	Saliva -	< 2 weeks	Male	no
HS000567	10	saliva	IgA	TS-	adult	2020-08-07	2020-08-14	2020-08-07	2020-09-03	.	7		NA			NA	S.crg	292	Saliva -	< 2 weeks	Male	no
HS000567	10	saliva	IgM	TS-	adult	2020-08-07	2020-08-14	2020-08-07	2020-09-03	.	7		NA			NA	N_Cterm	216	Saliva -	< 2 weeks	Male	no
HS000567	10	saliva	IgG	TS-	adult	2020-08-07	2020-08-14	2020-08-07	2020-09-03	.	7		NA			NA	N_Cterm	568	Saliva -	< 2 weeks	Male	no
HS000567	10	saliva	IgA	TS-	adult	2020-08-07	2020-08-14	2020-08-07	2020-09-03	.	7		NA			NA	N_Cterm	808	Saliva -	< 2 weeks	Male	no
HS000567	10	saliva	IgM	TS-	adult	2020-08-07	2020-08-14	2020-08-07	2020-09-03	.	7		NA			NA	S2	165	Saliva -	< 2 weeks	Male	no
HS000567	500	plasma	IgM	TS-	adult	2020-08-07	2020-08-14	2020-08-07	2020-09-03	.	7	2020-08-03	-4			NA	N_FL	1428.5	Plasma -	before	Male	no
HS000567	500	plasma	IgG	TS-	adult	2020-08-07	2020-08-14	2020-08-07	2020-09-03	.	7	2020-08-03	-4			NA	RBD	932	Plasma -	before	Male	no
HS000567	500	plasma	IgA	TS-	adult	2020-08-07	2020-08-14	2020-08-07	2020-09-03	.	7	2020-08-03	-4			NA	S2	226	Plasma -	before	Male	no
HS000567	500	plasma	IgM	TS-	adult	2020-08-07	2020-08-14	2020-08-07	2020-09-03	.	7	2020-08-03	-4			NA	S2	756	Plasma -	before	Male	no
HS000567	10	saliva	IgG	TS-	adult	2020-08-07	2020-08-14	2020-08-07	2020-09-03	.	7		NA			NA	S2	392.5	Saliva -	< 2 weeks	Male	no
HS000567	10	saliva	IgA	TS-	adult	2020-08-07	2020-08-14	2020-08-07	2020-09-03	.	7		NA			NA	S2	763.5	Saliva -	< 2 weeks	Male	no
HS000567	500	plasma	IgA	TS-	adult	2020-08-07	2020-08-14	2020-08-07	2020-09-03	.	7	2020-08-03	-4			NA	RBD	154	Plasma -	before	Male	no
HS000567	500	plasma	IgM	TS-	adult	2020-08-07	2020-08-14	2020-08-07	2020-09-03	.	7	2020-08-03	-4			NA	RBD	495	Plasma -	before	Male	no
HS000567	500	plasma	IgG	TS-	adult	2020-08-07	2020-08-14	2020-08-07	2020-09-03	.	7	2020-08-03	-4			NA	S.crg	863	Plasma -	before	Male	no
HS000567	500	plasma	IgA	TS-	adult	2020-08-07	2020-08-14	2020-08-07	2020-09-03	.	7	2020-08-03	-4			NA	S.crg	160.5	Plasma -	before	Male	no
HS000567	500	plasma	IgM	TS-	adult	2020-08-07	2020-08-14	2020-08-07	2020-09-03	.	7	2020-08-03	-4			NA	S.crg	349	Plasma -	before	Male	no
HS000567	500	plasma	IgG	TS-	adult	2020-08-07	2020-08-14	2020-08-07	2020-09-03	.	7	2020-08-03	-4			NA	N_Cterm	2628	Plasma -	before	Male	no
HS000567	500	plasma	IgA	TS-	adult	2020-08-07	2020-08-14	2020-08-07	2020-09-03	.	7	2020-08-03	-4			NA	N_Cterm	209	Plasma -	before	Male	no
HS000567	500	plasma	IgM	TS-	adult	2020-08-07	2020-08-14	2020-08-07	2020-09-03	.	7	2020-08-03	-4			NA	N_Cterm	492	Plasma -	before	Male	no
HS000567	500	plasma	IgG	TS-	adult	2020-08-07	2020-08-14	2020-08-07	2020-09-03	.	7	2020-08-03	-4			NA	S2	4890	Plasma -	before	Male	no
HS000567	500	plasma	IgG	TS-	adult	2020-08-07	2020-08-14	2020-08-07	2020-09-03	.	7	2020-08-03	-4			NA	N_FL	6573.5	Plasma -	before	Male	no
HS000567	500	plasma	IgA	TS-	adult	2020-08-07	2020-08-14	2020-08-07	2020-09-03	.	7	2020-08-03	-4			NA	N_FL	484	Plasma -	before	Male	no
HS000570	500	plasma	IgA	TS+	child	2020-08-03	2020-08-10	2020-08-03	2020-08-20		14	2020-08-20	17			NA	N_FL	NA	Plasma +	> 2 weeks	Male	no
HS000570	10	saliva	IgM	TS+	child	2020-08-03	2020-08-10	2020-08-03	2020-08-20		14		NA			NA	N_FL	257	Saliva +	> 2 weeks	Male	no
HS000570	10	saliva	IgA	TS+	child	2020-08-03	2020-08-10	2020-08-03	2020-08-20		14		NA			NA	N_FL	986	Saliva +	> 2 weeks	Male	no
HS000570	10	saliva	IgG	TS+	child	2020-08-03	2020-08-10	2020-08-03	2020-08-20		14		NA			NA	N_FL	1028	Saliva +	> 2 weeks	Male	no
HS000570	10	saliva	IgA	TS+	child	2020-08-03	2020-08-10	2020-08-03	2020-08-20		14		NA			NA	RBD	1471	Saliva +	> 2 weeks	Male	no
HS000570	10	saliva	IgG	TS+	child	2020-08-03	2020-08-10	2020-08-03	2020-08-20		14		NA			NA	RBD	431.5	Saliva +	> 2 weeks	Male	no
HS000570	500	plasma	IgM	TS+	child	2020-08-03	2020-08-10	2020-08-03	2020-08-20		14	2020-08-20	17			NA	RBD	2592.5	Plasma +	> 2 weeks	Male	no
HS000570	500	plasma	IgG	TS+	child	2020-08-03	2020-08-10	2020-08-03	2020-08-20		14	2020-08-20	17			NA	RBD	28380	Plasma +	> 2 weeks	Male	no
HS000570	500	plasma	IgA	TS+	child	2020-08-03	2020-08-10	2020-08-03	2020-08-20		14	2020-08-20	17			NA	S.crg	4128	Plasma +	> 2 weeks	Male	no
HS000570	10	saliva	IgM	TS+	child	2020-08-03	2020-08-10	2020-08-03	2020-08-20		14		NA			NA	S.crg	253	Saliva +	> 2 weeks	Male	no
HS000570	10	saliva	IgA	TS+	child	2020-08-03	2020-08-10	2020-08-03	2020-08-20		14		NA			NA	S.crg	1421	Saliva +	> 2 weeks	Male	no
HS000570	10	saliva	IgG	TS+	child	2020-08-03	2020-08-10	2020-08-03	2020-08-20		14		NA			NA	S.crg	567	Saliva +	> 2 weeks	Male	no
HS000570	500	plasma	IgM	TS+	child	2020-08-03	2020-08-10	2020-08-03	2020-08-20		14	2020-08-20	17			NA	S.crg	1152	Plasma +	> 2 weeks	Male	no
HS000570	500	plasma	IgM	TS+	child	2020-08-03	2020-08-10	2020-08-03	2020-08-20		14	2020-08-20	17			NA	N_FL	NA	Plasma +	> 2 weeks	Male	no
HS000570	500	plasma	IgG	TS+	child	2020-08-03	2020-08-10	2020-08-03	2020-08-20		14	2020-08-20	17			NA	N_FL	NA	Plasma +	> 2 weeks	Male	no
HS000570	500	plasma	IgA	TS+	child	2020-08-03	2020-08-10	2020-08-03	2020-08-20		14	2020-08-20	17			NA	RBD	5634.5	Plasma +	> 2 weeks	Male	no
HS000570	10	saliva	IgM	TS+	child	2020-08-03	2020-08-10	2020-08-03	2020-08-20		14		NA			NA	RBD	265	Saliva +	> 2 weeks	Male	no
HS000570	10	saliva	IgM	TS+	child	2020-08-03	2020-08-10	2020-08-03	2020-08-20		14		NA			NA	N_Cterm	266	Saliva +	> 2 weeks	Male	no
HS000570	10	saliva	IgA	TS+	child	2020-08-03	2020-08-10	2020-08-03	2020-08-20		14		NA			NA	N_Cterm	930.5	Saliva +	> 2 weeks	Male	no
HS000570	10	saliva	IgG	TS+	child	2020-08-03	2020-08-10	2020-08-03	2020-08-20		14		NA			NA	N_Cterm	658	Saliva +	> 2 weeks	Male	no
HS000570	500	plasma	IgM	TS+	child	2020-08-03	2020-08-10	2020-08-03	2020-08-20		14	2020-08-20	17			NA	N_Cterm	NA	Plasma +	> 2 weeks	Male	no
HS000570	500	plasma	IgG	TS+	child	2020-08-03	2020-08-10	2020-08-03	2020-08-20		14	2020-08-20	17			NA	N_Cterm	NA	Plasma +	> 2 weeks	Male	no
HS000570	500	plasma	IgA	TS+	child	2020-08-03	2020-08-10	2020-08-03	2020-08-20		14	2020-08-20	17			NA	S2	NA	Plasma +	> 2 weeks	Male	no
HS000570	10	saliva	IgM	TS+	child	2020-08-03	2020-08-10	2020-08-03	2020-08-20		14		NA			NA	S2	384	Saliva +	> 2 weeks	Male	no
HS000570	10	saliva	IgA	TS+	child	2020-08-03	2020-08-10	2020-08-03	2020-08-20		14		NA			NA	S2	2677.5	Saliva +	> 2 weeks	Male	no
HS000570	10	saliva	IgG	TS+	child	2020-08-03	2020-08-10	2020-08-03	2020-08-20		14		NA			NA	S2	1211	Saliva +	> 2 weeks	Male	no
HS000570	500	plasma	IgM	TS+	child	2020-08-03	2020-08-10	2020-08-03	2020-08-20		14	2020-08-20	17			NA	S2	NA	Plasma +	> 2 weeks	Male	no
HS000570	500	plasma	IgG	TS+	child	2020-08-03	2020-08-10	2020-08-03	2020-08-20		14	2020-08-20	17			NA	S2	NA	Plasma +	> 2 weeks	Male	no
HS000570	500	plasma	IgG	TS+	child	2020-08-03	2020-08-10	2020-08-03	2020-08-20		14	2020-08-20	17			NA	S.crg	28139	Plasma +	> 2 weeks	Male	no
HS000570	500	plasma	IgA	TS+	child	2020-08-03	2020-08-10	2020-08-03	2020-08-20		14	2020-08-20	17			NA	N_Cterm	NA	Plasma +	> 2 weeks	Male	no
HS000574	10	saliva	IgG	TS-	adult	2020-08-18	.	2020-08-18	2020-09-17	.	NA		NA			NA	RBD	261	Saliva -		Female	no
HS000574	10	saliva	IgA	TS-	adult	2020-08-18	.	2020-08-18	2020-09-17	.	NA		NA			NA	RBD	367	Saliva -		Female	no
HS000574	10	saliva	IgM	TS-	adult	2020-08-18	.	2020-08-18	2020-09-17	.	NA		NA			NA	S.crg	119	Saliva -		Female	no
HS000574	10	saliva	IgG	TS-	adult	2020-08-18	.	2020-08-18	2020-09-17	.	NA		NA			NA	S.crg	156.5	Saliva -		Female	no
HS000574	10	saliva	IgA	TS-	adult	2020-08-18	.	2020-08-18	2020-09-17	.	NA		NA			NA	S.crg	259	Saliva -		Female	no
HS000574	10	saliva	IgM	TS-	adult	2020-08-18	.	2020-08-18	2020-09-17	.	NA		NA			NA	N_Cterm	187	Saliva -		Female	no
HS000574	10	saliva	IgG	TS-	adult	2020-08-18	.	2020-08-18	2020-09-17	.	NA		NA			NA	N_Cterm	332.5	Saliva -		Female	no
HS000574	10	saliva	IgA	TS-	adult	2020-08-18	.	2020-08-18	2020-09-17	.	NA		NA			NA	N_Cterm	445	Saliva -		Female	no
HS000574	10	saliva	IgM	TS-	adult	2020-08-18	.	2020-08-18	2020-09-17	.	NA		NA			NA	S2	197	Saliva -		Female	no
HS000574	10	saliva	IgG	TS-	adult	2020-08-18	.	2020-08-18	2020-09-17	.	NA		NA			NA	S2	495	Saliva -		Female	no
HS000574	10	saliva	IgA	TS-	adult	2020-08-18	.	2020-08-18	2020-09-17	.	NA		NA			NA	S2	706	Saliva -		Female	no
HS000574	10	saliva	IgG	TS-	adult	2020-08-18	.	2020-08-18	2020-09-17	.	NA		NA			NA	N_FL	1865	Saliva -		Female	no
HS000574	10	saliva	IgM	TS-	adult	2020-08-18	.	2020-08-18	2020-09-17	.	NA		NA			NA	N_FL	219	Saliva -		Female	no
HS000574	10	saliva	IgM	TS-	adult	2020-08-18	.	2020-08-18	2020-09-17	.	NA		NA			NA	RBD	167.5	Saliva -		Female	no
HS000574	10	saliva	IgA	TS-	adult	2020-08-18	.	2020-08-18	2020-09-17	.	NA		NA			NA	N_FL	1365.5	Saliva -		Female	no
HS000589	10	saliva	IgG	TS+	child	2020-07-23	2020-07-30	2020-07-30	2020-08-18	2020-07-18	14		NA	> 14	> 14	-15	N_FL	1018	Saliva +	> 2 weeks	Female	yes
HS000589	500	plasma	IgM	TS+	child	2020-07-23	2020-07-30	2020-07-30	2020-08-18	2020-07-18	14	2020-08-18	26	> 14	31	-5	N_FL	NA	Plasma +	> 2 weeks	Female	yes
HS000589	500	plasma	IgG	TS+	child	2020-07-23	2020-07-30	2020-07-30	2020-08-18	2020-07-18	14	2020-08-18	26	> 14	31	-5	N_FL	NA	Plasma +	> 2 weeks	Female	yes
HS000589	500	plasma	IgA	TS+	child	2020-07-23	2020-07-30	2020-07-30	2020-08-18	2020-07-18	14	2020-08-18	26	> 14	31	-5	RBD	4006.5	Plasma +	> 2 weeks	Female	yes
HS000589	10	saliva	IgA	TS+	child	2020-07-23	2020-07-30	2020-07-30	2020-08-18	2020-07-18	14		NA	> 14	> 14	-15	N_FL	513	Saliva +	> 2 weeks	Female	yes
HS000589	500	plasma	IgM	TS+	child	2020-07-23	2020-07-30	2020-07-30	2020-08-18	2020-07-18	14	2020-08-18	26	> 14	31	-5	RBD	1360	Plasma +	> 2 weeks	Female	yes
HS000589	10	saliva	IgM	TS+	child	2020-07-23	2020-07-30	2020-07-30	2020-08-18	2020-07-18	14		NA	> 14	> 14	-15	RBD	221	Saliva +	> 2 weeks	Female	yes
HS000589	500	plasma	IgG	TS+	child	2020-07-23	2020-07-30	2020-07-30	2020-08-18	2020-07-18	14	2020-08-18	26	> 14	31	-5	RBD	44064	Plasma +	> 2 weeks	Female	yes
HS000589	10	saliva	IgG	TS+	child	2020-07-23	2020-07-30	2020-07-30	2020-08-18	2020-07-18	14		NA	> 14	> 14	-15	RBD	377.5	Saliva +	> 2 weeks	Female	yes
HS000589	10	saliva	IgM	TS+	child	2020-07-23	2020-07-30	2020-07-30	2020-08-18	2020-07-18	14		NA	> 14	> 14	-15	N_FL	231	Saliva +	> 2 weeks	Female	yes
HS000589	10	saliva	IgA	TS+	child	2020-07-23	2020-07-30	2020-07-30	2020-08-18	2020-07-18	14		NA	> 14	> 14	-15	RBD	293	Saliva +	> 2 weeks	Female	yes
HS000589	500	plasma	IgA	TS+	child	2020-07-23	2020-07-30	2020-07-30	2020-08-18	2020-07-18	14	2020-08-18	26	> 14	31	-5	N_FL	NA	Plasma +	> 2 weeks	Female	yes
HS000589	500	plasma	IgA	TS+	child	2020-07-23	2020-07-30	2020-07-30	2020-08-18	2020-07-18	14	2020-08-18	26	> 14	31	-5	S.crg	2655.5	Plasma +	> 2 weeks	Female	yes
HS000589	10	saliva	IgG	TS+	child	2020-07-23	2020-07-30	2020-07-30	2020-08-18	2020-07-18	14		NA	> 14	> 14	-15	S.crg	484	Saliva +	> 2 weeks	Female	yes
HS000589	500	plasma	IgM	TS+	child	2020-07-23	2020-07-30	2020-07-30	2020-08-18	2020-07-18	14	2020-08-18	26	> 14	31	-5	S.crg	761.5	Plasma +	> 2 weeks	Female	yes
HS000589	500	plasma	IgA	TS+	child	2020-07-23	2020-07-30	2020-07-30	2020-08-18	2020-07-18	14	2020-08-18	26	> 14	31	-5	S2	NA	Plasma +	> 2 weeks	Female	yes
HS000589	10	saliva	IgA	TS+	child	2020-07-23	2020-07-30	2020-07-30	2020-08-18	2020-07-18	14		NA	> 14	> 14	-15	S.crg	272.5	Saliva +	> 2 weeks	Female	yes
HS000589	500	plasma	IgG	TS+	child	2020-07-23	2020-07-30	2020-07-30	2020-08-18	2020-07-18	14	2020-08-18	26	> 14	31	-5	S.crg	40571.5	Plasma +	> 2 weeks	Female	yes
HS000589	10	saliva	IgM	TS+	child	2020-07-23	2020-07-30	2020-07-30	2020-08-18	2020-07-18	14		NA	> 14	> 14	-15	N_Cterm	255	Saliva +	> 2 weeks	Female	yes
HS000589	500	plasma	IgA	TS+	child	2020-07-23	2020-07-30	2020-07-30	2020-08-18	2020-07-18	14	2020-08-18	26	> 14	31	-5	N_Cterm	NA	Plasma +	> 2 weeks	Female	yes
HS000589	10	saliva	IgG	TS+	child	2020-07-23	2020-07-30	2020-07-30	2020-08-18	2020-07-18	14		NA	> 14	> 14	-15	N_Cterm	457	Saliva +	> 2 weeks	Female	yes
HS000589	500	plasma	IgM	TS+	child	2020-07-23	2020-07-30	2020-07-30	2020-08-18	2020-07-18	14	2020-08-18	26	> 14	31	-5	N_Cterm	NA	Plasma +	> 2 weeks	Female	yes
HS000589	10	saliva	IgA	TS+	child	2020-07-23	2020-07-30	2020-07-30	2020-08-18	2020-07-18	14		NA	> 14	> 14	-15	N_Cterm	535.5	Saliva +	> 2 weeks	Female	yes
HS000589	500	plasma	IgG	TS+	child	2020-07-23	2020-07-30	2020-07-30	2020-08-18	2020-07-18	14	2020-08-18	26	> 14	31	-5	N_Cterm	NA	Plasma +	> 2 weeks	Female	yes
HS000589	10	saliva	IgM	TS+	child	2020-07-23	2020-07-30	2020-07-30	2020-08-18	2020-07-18	14		NA	> 14	> 14	-15	S2	275	Saliva +	> 2 weeks	Female	yes
HS000589	10	saliva	IgG	TS+	child	2020-07-23	2020-07-30	2020-07-30	2020-08-18	2020-07-18	14		NA	> 14	> 14	-15	S2	906	Saliva +	> 2 weeks	Female	yes
HS000589	500	plasma	IgM	TS+	child	2020-07-23	2020-07-30	2020-07-30	2020-08-18	2020-07-18	14	2020-08-18	26	> 14	31	-5	S2	NA	Plasma +	> 2 weeks	Female	yes
HS000589	10	saliva	IgA	TS+	child	2020-07-23	2020-07-30	2020-07-30	2020-08-18	2020-07-18	14		NA	> 14	> 14	-15	S2	862.5	Saliva +	> 2 weeks	Female	yes
HS000589	500	plasma	IgG	TS+	child	2020-07-23	2020-07-30	2020-07-30	2020-08-18	2020-07-18	14	2020-08-18	26	> 14	31	-5	S2	NA	Plasma +	> 2 weeks	Female	yes
HS000589	10	saliva	IgM	TS+	child	2020-07-23	2020-07-30	2020-07-30	2020-08-18	2020-07-18	14		NA	> 14	> 14	-15	S.crg	166	Saliva +	> 2 weeks	Female	yes
HS000590	10	saliva	IgM	TS+	child	2020-08-03	2020-08-10	2020-08-03	2020-08-20	.	14		NA			NA	N_FL	326	Saliva +	> 2 weeks	Male	no
HS000590	10	saliva	IgA	TS+	child	2020-08-03	2020-08-10	2020-08-03	2020-08-20	.	14		NA			NA	N_FL	1341	Saliva +	> 2 weeks	Male	no
HS000590	10	saliva	IgG	TS+	child	2020-08-03	2020-08-10	2020-08-03	2020-08-20	.	14		NA			NA	N_FL	2664	Saliva +	> 2 weeks	Male	no
HS000590	500	plasma	IgA	TS+	child	2020-08-03	2020-08-10	2020-08-03	2020-08-20	.	14	2020-08-20	17			NA	N_FL	NA	Plasma +	> 2 weeks	Male	no
HS000590	500	plasma	IgM	TS+	child	2020-08-03	2020-08-10	2020-08-03	2020-08-20	.	14	2020-08-20	17			NA	N_FL	NA	Plasma +	> 2 weeks	Male	no
HS000590	500	plasma	IgA	TS+	child	2020-08-03	2020-08-10	2020-08-03	2020-08-20	.	14	2020-08-20	17			NA	RBD	4731	Plasma +	> 2 weeks	Male	no
HS000590	500	plasma	IgM	TS+	child	2020-08-03	2020-08-10	2020-08-03	2020-08-20	.	14	2020-08-20	17			NA	RBD	522	Plasma +	> 2 weeks	Male	no
HS000590	500	plasma	IgG	TS+	child	2020-08-03	2020-08-10	2020-08-03	2020-08-20	.	14	2020-08-20	17			NA	N_FL	NA	Plasma +	> 2 weeks	Male	no
HS000590	10	saliva	IgM	TS+	child	2020-08-03	2020-08-10	2020-08-03	2020-08-20	.	14		NA			NA	RBD	236	Saliva +	> 2 weeks	Male	no
HS000590	500	plasma	IgG	TS+	child	2020-08-03	2020-08-10	2020-08-03	2020-08-20	.	14	2020-08-20	17			NA	RBD	29828	Plasma +	> 2 weeks	Male	no
HS000590	10	saliva	IgM	TS+	child	2020-08-03	2020-08-10	2020-08-03	2020-08-20	.	14		NA			NA	S.crg	189	Saliva +	> 2 weeks	Male	no
HS000590	500	plasma	IgA	TS+	child	2020-08-03	2020-08-10	2020-08-03	2020-08-20	.	14	2020-08-20	17			NA	S.crg	2917	Plasma +	> 2 weeks	Male	no
HS000590	500	plasma	IgM	TS+	child	2020-08-03	2020-08-10	2020-08-03	2020-08-20	.	14	2020-08-20	17			NA	S.crg	264.5	Plasma +	> 2 weeks	Male	no
HS000590	10	saliva	IgA	TS+	child	2020-08-03	2020-08-10	2020-08-03	2020-08-20	.	14		NA			NA	S.crg	661.5	Saliva +	> 2 weeks	Male	no
HS000590	10	saliva	IgG	TS+	child	2020-08-03	2020-08-10	2020-08-03	2020-08-20	.	14		NA			NA	S.crg	781	Saliva +	> 2 weeks	Male	no
HS000590	500	plasma	IgG	TS+	child	2020-08-03	2020-08-10	2020-08-03	2020-08-20	.	14	2020-08-20	17			NA	S.crg	32930.5	Plasma +	> 2 weeks	Male	no
HS000590	10	saliva	IgM	TS+	child	2020-08-03	2020-08-10	2020-08-03	2020-08-20	.	14		NA			NA	N_Cterm	285	Saliva +	> 2 weeks	Male	no
HS000590	500	plasma	IgA	TS+	child	2020-08-03	2020-08-10	2020-08-03	2020-08-20	.	14	2020-08-20	17			NA	N_Cterm	NA	Plasma +	> 2 weeks	Male	no
HS000590	500	plasma	IgM	TS+	child	2020-08-03	2020-08-10	2020-08-03	2020-08-20	.	14	2020-08-20	17			NA	N_Cterm	NA	Plasma +	> 2 weeks	Male	no
HS000590	10	saliva	IgA	TS+	child	2020-08-03	2020-08-10	2020-08-03	2020-08-20	.	14		NA			NA	N_Cterm	1056.5	Saliva +	> 2 weeks	Male	no
HS000590	10	saliva	IgA	TS+	child	2020-08-03	2020-08-10	2020-08-03	2020-08-20	.	14		NA			NA	RBD	863	Saliva +	> 2 weeks	Male	no
HS000590	10	saliva	IgG	TS+	child	2020-08-03	2020-08-10	2020-08-03	2020-08-20	.	14		NA			NA	RBD	640	Saliva +	> 2 weeks	Male	no
HS000590	10	saliva	IgG	TS+	child	2020-08-03	2020-08-10	2020-08-03	2020-08-20	.	14		NA			NA	N_Cterm	897	Saliva +	> 2 weeks	Male	no
HS000590	500	plasma	IgG	TS+	child	2020-08-03	2020-08-10	2020-08-03	2020-08-20	.	14	2020-08-20	17			NA	N_Cterm	NA	Plasma +	> 2 weeks	Male	no
HS000590	10	saliva	IgM	TS+	child	2020-08-03	2020-08-10	2020-08-03	2020-08-20	.	14		NA			NA	S2	542	Saliva +	> 2 weeks	Male	no
HS000590	500	plasma	IgA	TS+	child	2020-08-03	2020-08-10	2020-08-03	2020-08-20	.	14	2020-08-20	17			NA	S2	NA	Plasma +	> 2 weeks	Male	no
HS000590	500	plasma	IgM	TS+	child	2020-08-03	2020-08-10	2020-08-03	2020-08-20	.	14	2020-08-20	17			NA	S2	NA	Plasma +	> 2 weeks	Male	no
HS000590	10	saliva	IgA	TS+	child	2020-08-03	2020-08-10	2020-08-03	2020-08-20	.	14		NA			NA	S2	3038	Saliva +	> 2 weeks	Male	no
HS000590	10	saliva	IgG	TS+	child	2020-08-03	2020-08-10	2020-08-03	2020-08-20	.	14		NA			NA	S2	2310	Saliva +	> 2 weeks	Male	no
HS000590	500	plasma	IgG	TS+	child	2020-08-03	2020-08-10	2020-08-03	2020-08-20	.	14	2020-08-20	17			NA	S2	NA	Plasma +	> 2 weeks	Male	no
HS000602	10	saliva	IgA	TS+	adult	2020-07-27			2020-08-05		0		NA			NA	N_FL	2395.5	Saliva +	< 2 weeks	Female	no
HS000602	10	saliva	IgG	TS+	adult	2020-07-27			2020-08-05		0		NA			NA	N_FL	1796	Saliva +	< 2 weeks	Female	no
HS000602	500	plasma	IgM	TS+	adult	2020-07-27			2020-08-05		0	2020-08-05	9			NA	N_FL	2387	Plasma +	< 2 weeks	Female	no
HS000602	10	saliva	IgA	TS+	adult	2020-07-27			2020-08-05		0		NA			NA	N_Cterm	1197	Saliva +	< 2 weeks	Female	no
HS000602	10	saliva	IgG	TS+	adult	2020-07-27			2020-08-05		0		NA			NA	N_Cterm	1024	Saliva +	< 2 weeks	Female	no
HS000602	10	saliva	IgG	TS+	adult	2020-07-27			2020-08-05		0		NA			NA	RBD	1127	Saliva +	< 2 weeks	Female	no
HS000602	500	plasma	IgM	TS+	adult	2020-07-27			2020-08-05		0	2020-08-05	9			NA	RBD	1409.5	Plasma +	< 2 weeks	Female	no
HS000602	500	plasma	IgG	TS+	adult	2020-07-27			2020-08-05		0	2020-08-05	9			NA	RBD	33884	Plasma +	< 2 weeks	Female	no
HS000602	10	saliva	IgM	TS+	adult	2020-07-27			2020-08-05		0		NA			NA	S.crg	161	Saliva +	< 2 weeks	Female	no
HS000602	500	plasma	IgA	TS+	adult	2020-07-27			2020-08-05		0	2020-08-05	9			NA	S.crg	6602	Plasma +	< 2 weeks	Female	no
HS000602	10	saliva	IgA	TS+	adult	2020-07-27			2020-08-05		0		NA			NA	S.crg	1964	Saliva +	< 2 weeks	Female	no
HS000602	500	plasma	IgM	TS+	adult	2020-07-27			2020-08-05		0	2020-08-05	9			NA	S2	4625	Plasma +	< 2 weeks	Female	no
HS000602	500	plasma	IgG	TS+	adult	2020-07-27			2020-08-05		0	2020-08-05	9			NA	S2	84199	Plasma +	< 2 weeks	Female	no
HS000602	10	saliva	IgM	TS+	adult	2020-07-27			2020-08-05		0		NA			NA	RBD	191	Saliva +	< 2 weeks	Female	no
HS000602	500	plasma	IgG	TS+	adult	2020-07-27			2020-08-05		0	2020-08-05	9			NA	N_FL	86474	Plasma +	< 2 weeks	Female	no
HS000602	500	plasma	IgG	TS+	adult	2020-07-27			2020-08-05		0	2020-08-05	9			NA	S.crg	49763	Plasma +	< 2 weeks	Female	no
HS000602	10	saliva	IgM	TS+	adult	2020-07-27			2020-08-05		0		NA			NA	N_Cterm	240.5	Saliva +	< 2 weeks	Female	no
HS000602	500	plasma	IgA	TS+	adult	2020-07-27			2020-08-05		0	2020-08-05	9			NA	N_Cterm	1888	Plasma +	< 2 weeks	Female	no
HS000602	500	plasma	IgM	TS+	adult	2020-07-27			2020-08-05		0	2020-08-05	9			NA	N_Cterm	786	Plasma +	< 2 weeks	Female	no
HS000602	500	plasma	IgG	TS+	adult	2020-07-27			2020-08-05		0	2020-08-05	9			NA	N_Cterm	17828	Plasma +	< 2 weeks	Female	no
HS000602	10	saliva	IgM	TS+	adult	2020-07-27			2020-08-05		0		NA			NA	S2	270	Saliva +	< 2 weeks	Female	no
HS000602	500	plasma	IgA	TS+	adult	2020-07-27			2020-08-05		0	2020-08-05	9			NA	S2	14141	Plasma +	< 2 weeks	Female	no
HS000602	10	saliva	IgA	TS+	adult	2020-07-27			2020-08-05		0		NA			NA	S2	1764.5	Saliva +	< 2 weeks	Female	no
HS000602	10	saliva	IgG	TS+	adult	2020-07-27			2020-08-05		0		NA			NA	S2	3882	Saliva +	< 2 weeks	Female	no
HS000602	10	saliva	IgM	TS+	adult	2020-07-27			2020-08-05		0		NA			NA	N_FL	230	Saliva +	< 2 weeks	Female	no
HS000602	500	plasma	IgA	TS+	adult	2020-07-27			2020-08-05		0	2020-08-05	9			NA	N_FL	13308	Plasma +	< 2 weeks	Female	no
HS000602	10	saliva	IgG	TS+	adult	2020-07-27			2020-08-05		0		NA			NA	S.crg	920.5	Saliva +	< 2 weeks	Female	no
HS000602	500	plasma	IgM	TS+	adult	2020-07-27			2020-08-05		0	2020-08-05	9			NA	S.crg	1654	Plasma +	< 2 weeks	Female	no
HS000602	10	saliva	IgA	TS+	adult	2020-07-27			2020-08-05		0		NA			NA	RBD	1633	Saliva +	< 2 weeks	Female	no
HS000602	500	plasma	IgA	TS+	adult	2020-07-27			2020-08-05		0	2020-08-05	9			NA	RBD	4366	Plasma +	< 2 weeks	Female	no
HS000611	500	plasma	IgA	TS+	child	2020-08-05	.	2020-08-26	.	.	0	2020-08-26	21			NA	N_FL	1478	Plasma +	> 2 weeks	Female	no
HS000611	10	saliva	IgA	TS+	child	2020-08-05	.	2020-08-26	.	.	0		NA			NA	N_FL	2313.5	Saliva +	< 2 weeks	Female	no
HS000611	10	saliva	IgM	TS+	child	2020-08-05	.	2020-08-26	.	.	0		NA			NA	N_FL	198	Saliva +	< 2 weeks	Female	no
HS000611	10	saliva	IgA	TS+	child	2020-08-05	.	2020-08-26	.	.	0		NA			NA	RBD	5860	Saliva +	< 2 weeks	Female	no
HS000611	10	saliva	IgM	TS+	child	2020-08-05	.	2020-08-26	.	.	0		NA			NA	RBD	219.5	Saliva +	< 2 weeks	Female	no
HS000611	500	plasma	IgA	TS+	child	2020-08-05	.	2020-08-26	.	.	0	2020-08-26	21			NA	RBD	1871.5	Plasma +	> 2 weeks	Female	no
HS000611	500	plasma	IgM	TS+	child	2020-08-05	.	2020-08-26	.	.	0	2020-08-26	21			NA	RBD	1115	Plasma +	> 2 weeks	Female	no
HS000611	10	saliva	IgG	TS+	child	2020-08-05	.	2020-08-26	.	.	0		NA			NA	RBD	1271	Saliva +	< 2 weeks	Female	no
HS000611	500	plasma	IgG	TS+	child	2020-08-05	.	2020-08-26	.	.	0	2020-08-26	21			NA	RBD	60989	Plasma +	> 2 weeks	Female	no
HS000611	10	saliva	IgA	TS+	child	2020-08-05	.	2020-08-26	.	.	0		NA			NA	S.crg	7404	Saliva +	< 2 weeks	Female	no
HS000611	10	saliva	IgM	TS+	child	2020-08-05	.	2020-08-26	.	.	0		NA			NA	S.crg	230.5	Saliva +	< 2 weeks	Female	no
HS000611	500	plasma	IgA	TS+	child	2020-08-05	.	2020-08-26	.	.	0	2020-08-26	21			NA	S.crg	2431.5	Plasma +	> 2 weeks	Female	no
HS000611	500	plasma	IgM	TS+	child	2020-08-05	.	2020-08-26	.	.	0	2020-08-26	21			NA	S.crg	794	Plasma +	> 2 weeks	Female	no
HS000611	10	saliva	IgG	TS+	child	2020-08-05	.	2020-08-26	.	.	0		NA			NA	S.crg	1835	Saliva +	< 2 weeks	Female	no
HS000611	500	plasma	IgG	TS+	child	2020-08-05	.	2020-08-26	.	.	0	2020-08-26	21			NA	S.crg	65769	Plasma +	> 2 weeks	Female	no
HS000611	10	saliva	IgA	TS+	child	2020-08-05	.	2020-08-26	.	.	0		NA			NA	N_Cterm	1387	Saliva +	< 2 weeks	Female	no
HS000611	10	saliva	IgM	TS+	child	2020-08-05	.	2020-08-26	.	.	0		NA			NA	N_Cterm	235	Saliva +	< 2 weeks	Female	no
HS000611	500	plasma	IgA	TS+	child	2020-08-05	.	2020-08-26	.	.	0	2020-08-26	21			NA	N_Cterm	437	Plasma +	> 2 weeks	Female	no
HS000611	500	plasma	IgM	TS+	child	2020-08-05	.	2020-08-26	.	.	0	2020-08-26	21			NA	N_Cterm	577	Plasma +	> 2 weeks	Female	no
HS000611	10	saliva	IgG	TS+	child	2020-08-05	.	2020-08-26	.	.	0		NA			NA	N_Cterm	799	Saliva +	< 2 weeks	Female	no
HS000611	500	plasma	IgG	TS+	child	2020-08-05	.	2020-08-26	.	.	0	2020-08-26	21			NA	N_Cterm	23416.5	Plasma +	> 2 weeks	Female	no
HS000611	10	saliva	IgA	TS+	child	2020-08-05	.	2020-08-26	.	.	0		NA			NA	S2	7024	Saliva +	< 2 weeks	Female	no
HS000611	10	saliva	IgM	TS+	child	2020-08-05	.	2020-08-26	.	.	0		NA			NA	S2	222.5	Saliva +	< 2 weeks	Female	no
HS000611	500	plasma	IgA	TS+	child	2020-08-05	.	2020-08-26	.	.	0	2020-08-26	21			NA	S2	8575	Plasma +	> 2 weeks	Female	no
HS000611	500	plasma	IgM	TS+	child	2020-08-05	.	2020-08-26	.	.	0	2020-08-26	21			NA	S2	4104	Plasma +	> 2 weeks	Female	no
HS000611	10	saliva	IgG	TS+	child	2020-08-05	.	2020-08-26	.	.	0		NA			NA	S2	2354	Saliva +	< 2 weeks	Female	no
HS000611	500	plasma	IgG	TS+	child	2020-08-05	.	2020-08-26	.	.	0	2020-08-26	21			NA	S2	16229	Plasma +	> 2 weeks	Female	no
HS000611	500	plasma	IgM	TS+	child	2020-08-05	.	2020-08-26	.	.	0	2020-08-26	21			NA	N_FL	1603.5	Plasma +	> 2 weeks	Female	no
HS000611	10	saliva	IgG	TS+	child	2020-08-05	.	2020-08-26	.	.	0		NA			NA	N_FL	2026	Saliva +	< 2 weeks	Female	no
HS000611	500	plasma	IgG	TS+	child	2020-08-05	.	2020-08-26	.	.	0	2020-08-26	21			NA	N_FL	100446	Plasma +	> 2 weeks	Female	no
HS000612	10	saliva	IgA	TS+	child	2020-07-27	2020-08-05	2020-08-05	.	2020-07-27	7		NA	< 14	< 14	0	N_FL	472	Saliva +	< 2 weeks	Female	yes
HS000612	500	plasma	IgG	TS+	child	2020-07-27	2020-08-05	2020-08-05	.	2020-07-27	7	2020-08-25	29	> 14	29	0	N_FL	NA	Plasma +	> 2 weeks	Female	yes
HS000612	500	plasma	IgA	TS+	child	2020-07-27	2020-08-05	2020-08-05	.	2020-07-27	7	2020-08-25	29	> 14	29	0	RBD	5358	Plasma +	> 2 weeks	Female	yes
HS000612	10	saliva	IgG	TS+	child	2020-07-27	2020-08-05	2020-08-05	.	2020-07-27	7		NA	< 14	< 14	0	RBD	229	Saliva +	< 2 weeks	Female	yes
HS000612	10	saliva	IgM	TS+	child	2020-07-27	2020-08-05	2020-08-05	.	2020-07-27	7		NA	< 14	< 14	0	RBD	384	Saliva +	< 2 weeks	Female	yes
HS000612	500	plasma	IgM	TS+	child	2020-07-27	2020-08-05	2020-08-05	.	2020-07-27	7	2020-08-25	29	> 14	29	0	RBD	989	Plasma +	> 2 weeks	Female	yes
HS000612	10	saliva	IgA	TS+	child	2020-07-27	2020-08-05	2020-08-05	.	2020-07-27	7		NA	< 14	< 14	0	RBD	432	Saliva +	< 2 weeks	Female	yes
HS000612	500	plasma	IgG	TS+	child	2020-07-27	2020-08-05	2020-08-05	.	2020-07-27	7	2020-08-25	29	> 14	29	0	RBD	54359.5	Plasma +	> 2 weeks	Female	yes
HS000612	500	plasma	IgA	TS+	child	2020-07-27	2020-08-05	2020-08-05	.	2020-07-27	7	2020-08-25	29	> 14	29	0	S.crg	3783	Plasma +	> 2 weeks	Female	yes
HS000612	500	plasma	IgA	TS+	child	2020-07-27	2020-08-05	2020-08-05	.	2020-07-27	7	2020-08-25	29	> 14	29	0	N_FL	NA	Plasma +	> 2 weeks	Female	yes
HS000612	10	saliva	IgG	TS+	child	2020-07-27	2020-08-05	2020-08-05	.	2020-07-27	7		NA	< 14	< 14	0	N_FL	344	Saliva +	< 2 weeks	Female	yes
HS000612	10	saliva	IgM	TS+	child	2020-07-27	2020-08-05	2020-08-05	.	2020-07-27	7		NA	< 14	< 14	0	N_FL	270	Saliva +	< 2 weeks	Female	yes
HS000612	500	plasma	IgM	TS+	child	2020-07-27	2020-08-05	2020-08-05	.	2020-07-27	7	2020-08-25	29	> 14	29	0	N_FL	NA	Plasma +	> 2 weeks	Female	yes
HS000612	10	saliva	IgG	TS+	child	2020-07-27	2020-08-05	2020-08-05	.	2020-07-27	7		NA	< 14	< 14	0	S2	583	Saliva +	< 2 weeks	Female	yes
HS000612	10	saliva	IgG	TS+	child	2020-07-27	2020-08-05	2020-08-05	.	2020-07-27	7		NA	< 14	< 14	0	S.crg	236	Saliva +	< 2 weeks	Female	yes
HS000612	10	saliva	IgM	TS+	child	2020-07-27	2020-08-05	2020-08-05	.	2020-07-27	7		NA	< 14	< 14	0	S.crg	356.5	Saliva +	< 2 weeks	Female	yes
HS000612	500	plasma	IgM	TS+	child	2020-07-27	2020-08-05	2020-08-05	.	2020-07-27	7	2020-08-25	29	> 14	29	0	S.crg	557.5	Plasma +	> 2 weeks	Female	yes
HS000612	500	plasma	IgG	TS+	child	2020-07-27	2020-08-05	2020-08-05	.	2020-07-27	7	2020-08-25	29	> 14	29	0	S2	NA	Plasma +	> 2 weeks	Female	yes
HS000612	10	saliva	IgA	TS+	child	2020-07-27	2020-08-05	2020-08-05	.	2020-07-27	7		NA	< 14	< 14	0	S.crg	495.5	Saliva +	< 2 weeks	Female	yes
HS000612	500	plasma	IgG	TS+	child	2020-07-27	2020-08-05	2020-08-05	.	2020-07-27	7	2020-08-25	29	> 14	29	0	S.crg	47821.5	Plasma +	> 2 weeks	Female	yes
HS000612	500	plasma	IgA	TS+	child	2020-07-27	2020-08-05	2020-08-05	.	2020-07-27	7	2020-08-25	29	> 14	29	0	N_Cterm	NA	Plasma +	> 2 weeks	Female	yes
HS000612	10	saliva	IgG	TS+	child	2020-07-27	2020-08-05	2020-08-05	.	2020-07-27	7		NA	< 14	< 14	0	N_Cterm	289	Saliva +	< 2 weeks	Female	yes
HS000612	10	saliva	IgM	TS+	child	2020-07-27	2020-08-05	2020-08-05	.	2020-07-27	7		NA	< 14	< 14	0	N_Cterm	226	Saliva +	< 2 weeks	Female	yes
HS000612	500	plasma	IgM	TS+	child	2020-07-27	2020-08-05	2020-08-05	.	2020-07-27	7	2020-08-25	29	> 14	29	0	N_Cterm	NA	Plasma +	> 2 weeks	Female	yes
HS000612	10	saliva	IgA	TS+	child	2020-07-27	2020-08-05	2020-08-05	.	2020-07-27	7		NA	< 14	< 14	0	N_Cterm	478.5	Saliva +	< 2 weeks	Female	yes
HS000612	500	plasma	IgG	TS+	child	2020-07-27	2020-08-05	2020-08-05	.	2020-07-27	7	2020-08-25	29	> 14	29	0	N_Cterm	NA	Plasma +	> 2 weeks	Female	yes
HS000612	500	plasma	IgA	TS+	child	2020-07-27	2020-08-05	2020-08-05	.	2020-07-27	7	2020-08-25	29	> 14	29	0	S2	NA	Plasma +	> 2 weeks	Female	yes
HS000612	10	saliva	IgM	TS+	child	2020-07-27	2020-08-05	2020-08-05	.	2020-07-27	7		NA	< 14	< 14	0	S2	557.5	Saliva +	< 2 weeks	Female	yes
HS000612	500	plasma	IgM	TS+	child	2020-07-27	2020-08-05	2020-08-05	.	2020-07-27	7	2020-08-25	29	> 14	29	0	S2	NA	Plasma +	> 2 weeks	Female	yes
HS000612	10	saliva	IgA	TS+	child	2020-07-27	2020-08-05	2020-08-05	.	2020-07-27	7		NA	< 14	< 14	0	S2	2059.5	Saliva +	< 2 weeks	Female	yes
HS000613	10	saliva	IgM	TS-	adult	2020-08-05	.	2020-08-05	2020-08-19	.	NA		NA			NA	N_FL	276	Saliva -		Male	no
HS000613	10	saliva	IgG	TS-	adult	2020-08-05	.	2020-08-05	2020-08-19	.	NA		NA			NA	N_FL	716.5	Saliva -		Male	no
HS000613	10	saliva	IgA	TS-	adult	2020-08-05	.	2020-08-05	2020-08-19	.	NA		NA			NA	N_FL	4377	Saliva -		Male	no
HS000613	10	saliva	IgM	TS-	adult	2020-08-05	.	2020-08-05	2020-08-19	.	NA		NA			NA	RBD	158	Saliva -		Male	no
HS000613	10	saliva	IgG	TS-	adult	2020-08-05	.	2020-08-05	2020-08-19	.	NA		NA			NA	RBD	202.5	Saliva -		Male	no
HS000613	10	saliva	IgA	TS-	adult	2020-08-05	.	2020-08-05	2020-08-19	.	NA		NA			NA	RBD	472	Saliva -		Male	no
HS000613	10	saliva	IgM	TS-	adult	2020-08-05	.	2020-08-05	2020-08-19	.	NA		NA			NA	S.crg	134	Saliva -		Male	no
HS000613	10	saliva	IgG	TS-	adult	2020-08-05	.	2020-08-05	2020-08-19	.	NA		NA			NA	S.crg	173	Saliva -		Male	no
HS000613	10	saliva	IgA	TS-	adult	2020-08-05	.	2020-08-05	2020-08-19	.	NA		NA			NA	S.crg	460	Saliva -		Male	no
HS000613	10	saliva	IgM	TS-	adult	2020-08-05	.	2020-08-05	2020-08-19	.	NA		NA			NA	N_Cterm	240	Saliva -		Male	no
HS000613	10	saliva	IgG	TS-	adult	2020-08-05	.	2020-08-05	2020-08-19	.	NA		NA			NA	N_Cterm	524	Saliva -		Male	no
HS000613	10	saliva	IgA	TS-	adult	2020-08-05	.	2020-08-05	2020-08-19	.	NA		NA			NA	N_Cterm	933.5	Saliva -		Male	no
HS000613	10	saliva	IgM	TS-	adult	2020-08-05	.	2020-08-05	2020-08-19	.	NA		NA			NA	S2	207	Saliva -		Male	no
HS000613	10	saliva	IgG	TS-	adult	2020-08-05	.	2020-08-05	2020-08-19	.	NA		NA			NA	S2	330	Saliva -		Male	no
HS000613	10	saliva	IgA	TS-	adult	2020-08-05	.	2020-08-05	2020-08-19	.	NA		NA			NA	S2	1799	Saliva -		Male	no
HS000613	500	plasma	IgM	TS-	adult	2020-08-05	.	2020-08-05	2020-08-19	.	NA	2020-08-05	0			NA	N_FL	566	Plasma -	< 2 weeks	Male	no
HS000613	500	plasma	IgA	TS-	adult	2020-08-05	.	2020-08-05	2020-08-19	.	NA	2020-08-05	0			NA	N_FL	612	Plasma -	< 2 weeks	Male	no
HS000613	500	plasma	IgG	TS-	adult	2020-08-05	.	2020-08-05	2020-08-19	.	NA	2020-08-05	0			NA	N_FL	2745	Plasma -	< 2 weeks	Male	no
HS000613	500	plasma	IgM	TS-	adult	2020-08-05	.	2020-08-05	2020-08-19	.	NA	2020-08-05	0			NA	RBD	186	Plasma -	< 2 weeks	Male	no
HS000613	500	plasma	IgA	TS-	adult	2020-08-05	.	2020-08-05	2020-08-19	.	NA	2020-08-05	0			NA	RBD	182.5	Plasma -	< 2 weeks	Male	no
HS000613	500	plasma	IgG	TS-	adult	2020-08-05	.	2020-08-05	2020-08-19	.	NA	2020-08-05	0			NA	RBD	783.5	Plasma -	< 2 weeks	Male	no
HS000613	500	plasma	IgM	TS-	adult	2020-08-05	.	2020-08-05	2020-08-19	.	NA	2020-08-05	0			NA	S.crg	196	Plasma -	< 2 weeks	Male	no
HS000613	500	plasma	IgA	TS-	adult	2020-08-05	.	2020-08-05	2020-08-19	.	NA	2020-08-05	0			NA	S.crg	160	Plasma -	< 2 weeks	Male	no
HS000613	500	plasma	IgA	TS-	adult	2020-08-05	.	2020-08-05	2020-08-19	.	NA	2020-08-05	0			NA	N_Cterm	230	Plasma -	< 2 weeks	Male	no
HS000613	500	plasma	IgG	TS-	adult	2020-08-05	.	2020-08-05	2020-08-19	.	NA	2020-08-05	0			NA	N_Cterm	2163	Plasma -	< 2 weeks	Male	no
HS000613	500	plasma	IgG	TS-	adult	2020-08-05	.	2020-08-05	2020-08-19	.	NA	2020-08-05	0			NA	S.crg	534	Plasma -	< 2 weeks	Male	no
HS000613	500	plasma	IgM	TS-	adult	2020-08-05	.	2020-08-05	2020-08-19	.	NA	2020-08-05	0			NA	N_Cterm	311	Plasma -	< 2 weeks	Male	no
HS000613	500	plasma	IgM	TS-	adult	2020-08-05	.	2020-08-05	2020-08-19	.	NA	2020-08-05	0			NA	S2	389.5	Plasma -	< 2 weeks	Male	no
HS000613	500	plasma	IgA	TS-	adult	2020-08-05	.	2020-08-05	2020-08-19	.	NA	2020-08-05	0			NA	S2	438	Plasma -	< 2 weeks	Male	no
HS000613	500	plasma	IgG	TS-	adult	2020-08-05	.	2020-08-05	2020-08-19	.	NA	2020-08-05	0			NA	S2	895	Plasma -	< 2 weeks	Male	no
HS000618	10	saliva	IgA	TS-	child	2020-07-21	2020-08-05	2020-09-01	.	.	7		NA			NA	S.crg	250	Saliva -	< 2 weeks	Female	no
HS000618	500	plasma	IgA	TS-	child	2020-07-21	2020-08-05	2020-09-01	.	.	7	2020-09-01	42			NA	S2	1742.5	Plasma -	> 2 weeks	Female	no
HS000618	10	saliva	IgA	TS-	child	2020-07-21	2020-08-05	2020-09-01	.	.	7		NA			NA	N_FL	570.5	Saliva -	< 2 weeks	Female	no
HS000618	10	saliva	IgM	TS-	child	2020-07-21	2020-08-05	2020-09-01	.	.	7		NA			NA	RBD	161.5	Saliva -	< 2 weeks	Female	no
HS000618	10	saliva	IgG	TS-	child	2020-07-21	2020-08-05	2020-09-01	.	.	7		NA			NA	RBD	862.5	Saliva -	< 2 weeks	Female	no
HS000618	10	saliva	IgA	TS-	child	2020-07-21	2020-08-05	2020-09-01	.	.	7		NA			NA	RBD	365	Saliva -	< 2 weeks	Female	no
HS000618	500	plasma	IgM	TS-	child	2020-07-21	2020-08-05	2020-09-01	.	.	7	2020-09-01	42			NA	S.crg	284	Plasma -	> 2 weeks	Female	no
HS000618	10	saliva	IgM	TS-	child	2020-07-21	2020-08-05	2020-09-01	.	.	7		NA			NA	N_Cterm	198	Saliva -	< 2 weeks	Female	no
HS000618	10	saliva	IgG	TS-	child	2020-07-21	2020-08-05	2020-09-01	.	.	7		NA			NA	N_Cterm	877	Saliva -	< 2 weeks	Female	no
HS000618	10	saliva	IgA	TS-	child	2020-07-21	2020-08-05	2020-09-01	.	.	7		NA			NA	N_Cterm	568.5	Saliva -	< 2 weeks	Female	no
HS000618	10	saliva	IgM	TS-	child	2020-07-21	2020-08-05	2020-09-01	.	.	7		NA			NA	S2	174.5	Saliva -	< 2 weeks	Female	no
HS000618	10	saliva	IgG	TS-	child	2020-07-21	2020-08-05	2020-09-01	.	.	7		NA			NA	S2	3165	Saliva -	< 2 weeks	Female	no
HS000618	10	saliva	IgA	TS-	child	2020-07-21	2020-08-05	2020-09-01	.	.	7		NA			NA	S2	764	Saliva -	< 2 weeks	Female	no
HS000618	500	plasma	IgG	TS-	child	2020-07-21	2020-08-05	2020-09-01	.	.	7	2020-09-01	42			NA	S2	57152.5	Plasma -	> 2 weeks	Female	no
HS000618	10	saliva	IgG	TS-	child	2020-07-21	2020-08-05	2020-09-01	.	.	7		NA			NA	N_FL	2138.5	Saliva -	< 2 weeks	Female	no
HS000618	10	saliva	IgM	TS-	child	2020-07-21	2020-08-05	2020-09-01	.	.	7		NA			NA	S.crg	144.5	Saliva -	< 2 weeks	Female	no
HS000618	500	plasma	IgG	TS-	child	2020-07-21	2020-08-05	2020-09-01	.	.	7	2020-09-01	42			NA	N_FL	32731	Plasma -	> 2 weeks	Female	no
HS000618	500	plasma	IgA	TS-	child	2020-07-21	2020-08-05	2020-09-01	.	.	7	2020-09-01	42			NA	N_FL	652	Plasma -	> 2 weeks	Female	no
HS000618	500	plasma	IgM	TS-	child	2020-07-21	2020-08-05	2020-09-01	.	.	7	2020-09-01	42			NA	RBD	360	Plasma -	> 2 weeks	Female	no
HS000618	500	plasma	IgG	TS-	child	2020-07-21	2020-08-05	2020-09-01	.	.	7	2020-09-01	42			NA	RBD	22128	Plasma -	> 2 weeks	Female	no
HS000618	500	plasma	IgG	TS-	child	2020-07-21	2020-08-05	2020-09-01	.	.	7	2020-09-01	42			NA	S.crg	22727	Plasma -	> 2 weeks	Female	no
HS000618	500	plasma	IgA	TS-	child	2020-07-21	2020-08-05	2020-09-01	.	.	7	2020-09-01	42			NA	S.crg	776	Plasma -	> 2 weeks	Female	no
HS000618	500	plasma	IgM	TS-	child	2020-07-21	2020-08-05	2020-09-01	.	.	7	2020-09-01	42			NA	N_Cterm	307	Plasma -	> 2 weeks	Female	no
HS000618	500	plasma	IgG	TS-	child	2020-07-21	2020-08-05	2020-09-01	.	.	7	2020-09-01	42			NA	N_Cterm	3515	Plasma -	> 2 weeks	Female	no
HS000618	500	plasma	IgA	TS-	child	2020-07-21	2020-08-05	2020-09-01	.	.	7	2020-09-01	42			NA	N_Cterm	324	Plasma -	> 2 weeks	Female	no
HS000618	500	plasma	IgM	TS-	child	2020-07-21	2020-08-05	2020-09-01	.	.	7	2020-09-01	42			NA	S2	744.5	Plasma -	> 2 weeks	Female	no
HS000618	10	saliva	IgM	TS-	child	2020-07-21	2020-08-05	2020-09-01	.	.	7		NA			NA	N_FL	224	Saliva -	< 2 weeks	Female	no
HS000618	10	saliva	IgG	TS-	child	2020-07-21	2020-08-05	2020-09-01	.	.	7		NA			NA	S.crg	1242	Saliva -	< 2 weeks	Female	no
HS000618	500	plasma	IgM	TS-	child	2020-07-21	2020-08-05	2020-09-01	.	.	7	2020-09-01	42			NA	N_FL	603	Plasma -	> 2 weeks	Female	no
HS000618	500	plasma	IgA	TS-	child	2020-07-21	2020-08-05	2020-09-01	.	.	7	2020-09-01	42			NA	RBD	737	Plasma -	> 2 weeks	Female	no
HS000619	10	saliva	IgA	TS-	adult	2020-07-21	2020-08-05	2020-08-17	.	.	7		NA			NA	N_FL	5437.5	Saliva -	< 2 weeks	Female	no
HS000619	10	saliva	IgM	TS-	adult	2020-07-21	2020-08-05	2020-08-17	.	.	7		NA			NA	RBD	174	Saliva -	< 2 weeks	Female	no
HS000619	10	saliva	IgM	TS-	adult	2020-07-21	2020-08-05	2020-08-17	.	.	7		NA			NA	N_FL	310	Saliva -	< 2 weeks	Female	no
HS000619	10	saliva	IgG	TS-	adult	2020-07-21	2020-08-05	2020-08-17	.	.	7		NA			NA	N_FL	433.5	Saliva -	< 2 weeks	Female	no
HS000619	10	saliva	IgA	TS-	adult	2020-07-21	2020-08-05	2020-08-17	.	.	7		NA			NA	RBD	380	Saliva -	< 2 weeks	Female	no
HS000619	10	saliva	IgM	TS-	adult	2020-07-21	2020-08-05	2020-08-17	.	.	7		NA			NA	S.crg	143	Saliva -	< 2 weeks	Female	no
HS000619	10	saliva	IgG	TS-	adult	2020-07-21	2020-08-05	2020-08-17	.	.	7		NA			NA	S.crg	223	Saliva -	< 2 weeks	Female	no
HS000619	10	saliva	IgA	TS-	adult	2020-07-21	2020-08-05	2020-08-17	.	.	7		NA			NA	S.crg	408	Saliva -	< 2 weeks	Female	no
HS000619	10	saliva	IgM	TS-	adult	2020-07-21	2020-08-05	2020-08-17	.	.	7		NA			NA	N_Cterm	224	Saliva -	< 2 weeks	Female	no
HS000619	10	saliva	IgG	TS-	adult	2020-07-21	2020-08-05	2020-08-17	.	.	7		NA			NA	N_Cterm	332	Saliva -	< 2 weeks	Female	no
HS000619	10	saliva	IgA	TS-	adult	2020-07-21	2020-08-05	2020-08-17	.	.	7		NA			NA	N_Cterm	1368.5	Saliva -	< 2 weeks	Female	no
HS000619	10	saliva	IgM	TS-	adult	2020-07-21	2020-08-05	2020-08-17	.	.	7		NA			NA	S2	453	Saliva -	< 2 weeks	Female	no
HS000619	10	saliva	IgG	TS-	adult	2020-07-21	2020-08-05	2020-08-17	.	.	7		NA			NA	S2	873.5	Saliva -	< 2 weeks	Female	no
HS000619	10	saliva	IgA	TS-	adult	2020-07-21	2020-08-05	2020-08-17	.	.	7		NA			NA	S2	1528.5	Saliva -	< 2 weeks	Female	no
HS000619	500	plasma	IgM	TS-	adult	2020-07-21	2020-08-05	2020-08-17	.	.	7	2020-08-17	27			NA	N_FL	3011.5	Plasma -	> 2 weeks	Female	no
HS000619	500	plasma	IgA	TS-	adult	2020-07-21	2020-08-05	2020-08-17	.	.	7	2020-08-17	27			NA	N_FL	664.5	Plasma -	> 2 weeks	Female	no
HS000619	500	plasma	IgG	TS-	adult	2020-07-21	2020-08-05	2020-08-17	.	.	7	2020-08-17	27			NA	N_FL	2363	Plasma -	> 2 weeks	Female	no
HS000619	500	plasma	IgM	TS-	adult	2020-07-21	2020-08-05	2020-08-17	.	.	7	2020-08-17	27			NA	RBD	631.5	Plasma -	> 2 weeks	Female	no
HS000619	500	plasma	IgG	TS-	adult	2020-07-21	2020-08-05	2020-08-17	.	.	7	2020-08-17	27			NA	RBD	424	Plasma -	> 2 weeks	Female	no
HS000619	500	plasma	IgA	TS-	adult	2020-07-21	2020-08-05	2020-08-17	.	.	7	2020-08-17	27			NA	RBD	154	Plasma -	> 2 weeks	Female	no
HS000619	500	plasma	IgM	TS-	adult	2020-07-21	2020-08-05	2020-08-17	.	.	7	2020-08-17	27			NA	S.crg	752	Plasma -	> 2 weeks	Female	no
HS000619	500	plasma	IgG	TS-	adult	2020-07-21	2020-08-05	2020-08-17	.	.	7	2020-08-17	27			NA	S.crg	589	Plasma -	> 2 weeks	Female	no
HS000619	500	plasma	IgA	TS-	adult	2020-07-21	2020-08-05	2020-08-17	.	.	7	2020-08-17	27			NA	S.crg	190.5	Plasma -	> 2 weeks	Female	no
HS000619	500	plasma	IgM	TS-	adult	2020-07-21	2020-08-05	2020-08-17	.	.	7	2020-08-17	27			NA	N_Cterm	1088	Plasma -	> 2 weeks	Female	no
HS000619	500	plasma	IgG	TS-	adult	2020-07-21	2020-08-05	2020-08-17	.	.	7	2020-08-17	27			NA	N_Cterm	1057	Plasma -	> 2 weeks	Female	no
HS000619	500	plasma	IgA	TS-	adult	2020-07-21	2020-08-05	2020-08-17	.	.	7	2020-08-17	27			NA	N_Cterm	250	Plasma -	> 2 weeks	Female	no
HS000619	500	plasma	IgM	TS-	adult	2020-07-21	2020-08-05	2020-08-17	.	.	7	2020-08-17	27			NA	S2	2013	Plasma -	> 2 weeks	Female	no
HS000619	500	plasma	IgG	TS-	adult	2020-07-21	2020-08-05	2020-08-17	.	.	7	2020-08-17	27			NA	S2	3562.5	Plasma -	> 2 weeks	Female	no
HS000619	500	plasma	IgA	TS-	adult	2020-07-21	2020-08-05	2020-08-17	.	.	7	2020-08-17	27			NA	S2	346.5	Plasma -	> 2 weeks	Female	no
HS000619	10	saliva	IgG	TS-	adult	2020-07-21	2020-08-05	2020-08-17	.	.	7		NA			NA	RBD	208	Saliva -	< 2 weeks	Female	no
HS000629	10	saliva	IgM	TS-	adult	2020-08-05	2020-08-26	2020-08-05	2020-08-18	.	NA		NA			NA	N_FL	208	Saliva -		Female	no
HS000629	10	saliva	IgM	TS-	adult	2020-08-05	2020-08-26	2020-08-05	2020-08-18	.	NA		NA			NA	RBD	167	Saliva -		Female	no
HS000629	10	saliva	IgG	TS-	adult	2020-08-05	2020-08-26	2020-08-05	2020-08-18	.	NA		NA			NA	RBD	256	Saliva -		Female	no
HS000629	10	saliva	IgA	TS-	adult	2020-08-05	2020-08-26	2020-08-05	2020-08-18	.	NA		NA			NA	RBD	322	Saliva -		Female	no
[truncated: 1,886 more rows]

## Sheet: Data dictionary
HS: participant id
dilution: dilution of the sample
fluid.type: type of fluid (plasma or saliva)
isotype: isotype of antibody
sample.type: Negative control (NC), test sample positive (TS+), test sample negative (TS-)
age: adult or child
PCR_1: date of the 1st PCR
PCR_2: date of the 2nd PCR
serology_1: date of the 1st serology
serology_2: date of the 2nd serology
symptom_onset: date of symptom onset
days_PCR_saliva: days of difference between the date of the PCR and the saliva sample tested
data_plasma: date of plasma sample
dies_PCR_plasma: days of difference between the date of the PCR and the plasma sample tested
days_symptoms_stratified: days of difference between the date of plasma sample and the onset of symptoms (<14, >14 or after -symptoms appeared after the date of the plasma sample-)
days_symptoms: days of difference between the date of plasma sample and the onset of symptoms
PCR.symptoms: days of difference between the date of symptom onset and the PCR
analyte: antigen (N Fl, N Ct, RBD, S or S2)
mfi: mean fluorescence intensity
fluid.type2: plasma positive, plasma negative, saliva positive, saliva negative
PCR_estratified: time between the date of sample and the PCR date
sex: male/female
symptoms: yes/no/NA
